# Supplementary material for: Global Role of Vanadium for Cryptogamic Nitrogen Fixation in Extratropical Forests
Source: Environ Sci Technol. 2026 Mar 10;60(12):9213–24. doi: 10.1021/acs.est.5c12982 (PMC13045013; doi:10.1021/acs.est.5c12982)
Supplement: Supplementary file 2 [file es5c12982_si_002.xlsx]

## Sheet: Feuille 1 - DATA
ID_FILES	# incubation vials	MONTH	YEAR	BAGS	Sample ID	Vial volume	Mass prepared (g)	CRYPTO_TYPE	FUNCTIONAL_GROUP	GENUS	SPECIES	CLIMATE ZONE	Geography	GEO	Site level1	Site level 2	Site level 3	Site level 4	Exp code	Canopy	Density Class	TREE_STAND	Habitat	SUBSTRATE	Latitude	Long	Altitude	Distance from road/clearing	Comment	Water content (%)	Incubation Time GC	EXP_#	Treatment	INCUBATION	TEMP	BNF (ppmEt)	BNF Rate (ppm.hr-1.g-1)	BNF Rate (nmol.hr-1.g-1)	Ethane_GC_ppm	13-eps	d13C	ISARA	ISARA2023	V	Mo	References
1	2022_ALALB_01	JULY	2022	Q1.1	Bipartite	40	0.3387	Lichen	Bipartite	Peltigera		BOREAL	ALBERTA	WESTERN CANADA	1				1	OPEN			Evergreen forest	DEADWOOD	53.734	-115.52		NA		780.012	21	CORRELATION	NATURAL	LABORATORY	22	6	0.6	1						0.248612	0.157296
2	2022_ALALB_02	JULY	2022	Q1.1	Pleuro-like	40	0.2304	Bryophytes	Pleurocarps	Pleurozium		BOREAL	ALBERTA	WESTERN CANADA	1				1	OPEN			Evergreen forest	DEADWOOD	53.734	-115.52		NA		1331.03	21.1	CORRELATION	NATURAL	LABORATORY	22	6.5	1	1.6	0.3					0.496011	0.131013
3	2022_ALALB_03	JULY	2022	Q1.2	Bipartite	40	0.393	Lichen	Bipartite	Peltigera		BOREAL	ALBERTA	WESTERN CANADA	1				2	OPEN			Evergreen forest	DEADWOOD	53.734	-115.52		NA		781.858	21.2	CORRELATION	NATURAL	LABORATORY	22	6.6	0.6	1						0.219172	0.0906844
4	2022_ALALB_04	JULY	2022	Q1.2	Pleuro+hylo	40	0.3489	Bryophytes	Pleurocarps	Pleurozium		BOREAL	ALBERTA	WESTERN CANADA	1				2	OPEN			Evergreen forest	DEADWOOD	53.734	-115.52		NA		1170.36	21.2	CORRELATION	NATURAL	LABORATORY	22	3.1	0.2	0.3	0.5					0.396207	0.0784762
5	2022_ALALB_05	JULY	2022	Q3.1	Bipartite	40	0.4332	Lichen	Bipartite	Peltigera		BOREAL	ALBERTA	WESTERN CANADA	2				1	CLOSED			Evergreen forest	DEADWOOD	53.734	-115.52		NA		714.866	21.3	CORRELATION	NATURAL	LABORATORY	22	34.3	3.5	5.7			1.88829	17.8407	30.2794	0.27279	0.204926
6	2022_ALALB_06	JULY	2022	Q3.1	Ptilium +bit hylo	40	0.2376	Bryophytes	Pleurocarps	Ptilium	Ptilium crista-castrensis	BOREAL	ALBERTA	WESTERN CANADA	2				1	CLOSED			Evergreen forest	DEADWOOD	53.734	-115.52		NA		1290.36	21.3	CORRELATION	NATURAL	LABORATORY	22	9.4	1.5	2.5	0.3		2.87514	13.4953	23.7813	0.610127	0.215683
7	2022_ALALB_07	JULY	2022	Q3.3	Bipartite	40	0.3611	Lichen	Bipartite	Peltigera		BOREAL	ALBERTA	WESTERN CANADA	2				3	CLOSED			Evergreen forest	DEADWOOD	53.734	-115.52		NA		760.371	21.4	CORRELATION	NATURAL	LABORATORY	22	482.5	62.4	100.6			1.68986	14.5878	25.4614
8	2022_ALALB_08	JULY	2022	Q3.3	Moss	40	0.1142	Bryophytes	Pleurocarps			BOREAL	ALBERTA	WESTERN CANADA	2				3	CLOSED			Evergreen forest	DEADWOOD	53.734	-115.52		NA		2661.12	21.4	CORRELATION	NATURAL	LABORATORY	22	10	3.4	5.5			4.35857	37.8138	54.8767
9	2022_ALALB_09	JULY	2022	S3.1	P. Aphthosa	40	0.4182	Lichen	Tripartite	Peltigera	Peltigera aphthosa	BOREAL	ALBERTA	WESTERN CANADA	3				1	PARTIAL		Pine/Poplar/Spruce forest	Evergreen forest	GROUND	53.3478	-117.369	1340.8	120	120 m from road	740.435	21.4	CORRELATION	NATURAL	LABORATORY	22	200.4	22.2	35.8			1.47343	11.0398	19.8844	0.481637	0.140239
10	2022_ALALB_10	JULY	2022	S3.1	Pleurozium	40	0.3567	Bryophytes	Pleurocarps	Pleurozium	Pleurozium schreberi	BOREAL	ALBERTA	WESTERN CANADA	3				1	PARTIAL		Pine/Poplar/Spruce forest	Evergreen forest	GROUND	53.3478	-117.369	1340.8	120	120 m from road	1143.73	21.5	CORRELATION	NATURAL	LABORATORY	22	3.3	0.2	0.3	0.2					0.836109	0.0856407
11	2022_ALALB_11	JULY	2022	S3.3	Bipartite	40	0.3587	Lichen	Bipartite	Peltigera	Peltigera neopolydactyla?	BOREAL	ALBERTA	WESTERN CANADA	3				3	PARTIAL		Pine/Poplar/Spruce forest	Evergreen forest	DEADWOOD	53.3478	-117.369	1341.2	120	120 m from road	857.792	21.5	CORRELATION	NATURAL	LABORATORY	22	104.1	13.3	21.4			1.37586	9.44028	17.2519
12	2022_ALALB_12	JULY	2022	S3.3	Moss	40	0.2368	Bryophytes	Pleurocarps			BOREAL	ALBERTA	WESTERN CANADA	3				3	PARTIAL		Pine/Poplar/Spruce forest	Evergreen forest	DEADWOOD	53.3478	-117.369	1341.2	120	120 m from road	1291.89	21.6	CORRELATION	NATURAL	LABORATORY	22	37.4	7	11.3			1.62371	-7.01991	-15.0998
13	2022_ALALB_13	JULY	2022	S3.4	Bipartite	40	0.6743	Lichen	Bipartite	Peltigera	Peltigera canina	BOREAL	ALBERTA	WESTERN CANADA	3				4	PARTIAL		Pine/Poplar/Spruce forest	Evergreen forest	DEADWOOD	53.3478	-117.369	1339.4	120	120 m from road	610.871	21.6	CORRELATION	NATURAL	LABORATORY	22	215.4	14.7	23.7			1.02214	3.64169	7.02745
14	2022_ALALB_14	JULY	2022	S3.4	moss (Hyl+other)	40	0.1987	Bryophytes	Pleurocarps	Hylocomium	Hylocomium splendens	BOREAL	ALBERTA	WESTERN CANADA	3				4	PARTIAL		Pine/Poplar/Spruce forest	Evergreen forest	DEADWOOD	53.3478	-117.369	1339.4	120	120 m from road	1545.7	21.6	CORRELATION	NATURAL	LABORATORY	22	3.8	0.5	0.8	0.1
15	2022_ALALB_15	JULY	2022	S3.5	P. Aphthosa	40	0.5855	Lichen	Tripartite	Peltigera	Peltigera aphthosa	BOREAL	ALBERTA	WESTERN CANADA	3				5	PARTIAL		Pine/Poplar/Spruce forest	Evergreen forest	GROUND	53.3477	-117.369	1340	120	120 m from road	701.486	21.7	CORRELATION	NATURAL	LABORATORY	22	26.1	1.9	3.1			1.44743	10.6136	19.1904
16	2022_ALALB_16	JULY	2022	S3.5	Hylocomnium	40	0.5065	Bryophytes	Pleurocarps	Hylocomium	Hylocomium splendens	BOREAL	ALBERTA	WESTERN CANADA	3				5	PARTIAL		Pine/Poplar/Spruce forest	Evergreen forest	GROUND	53.3477	-117.369	1340	120	120 m from road	813.208	21.7	CORRELATION	NATURAL	LABORATORY	22	13.1	1	1.7	0.4		2.34971	4.88173	9.30902
17	2022_ALALB_17	JULY	2022	S4.1	Bipartite	40	0.3073	Lichen	Bipartite	Peltigera	Peltigera canina	BOREAL	ALBERTA	WESTERN CANADA	4				1	PARTIAL		Mountain forest	Evergreen forest	DEADWOOD	52.5182	-116.112	1541.8	300	Wood class 5	1010.93	21.8	CORRELATION	NATURAL	LABORATORY	22	206	30.5	49.3			1.86	17.377	29.6089
18	2022_ALALB_18	JULY	2022	S4.1	Hylocomnium	40	0.4392	Bryophytes	Pleurocarps	Hylocomium	Hylocomium splendens	BOREAL	ALBERTA	WESTERN CANADA	4				1	PARTIAL		Mountain forest	Evergreen forest	DEADWOOD	52.5182	-116.112	1541.8	300		932.673	21.8	CORRELATION	NATURAL	LABORATORY	22	3.8	0.2	0.4	0.1
19	2022_ALALB_19	JULY	2022	S4.2	Bipartite	40	0.5388	Lichen	Bipartite	Peltigera	Peltigera canina	BOREAL	ALBERTA	WESTERN CANADA	4				2	PARTIAL		Mountain forest	Evergreen forest	DEADWOOD	52.518	-116.112	1543.8	300		576.188	21.9	CORRELATION	NATURAL	LABORATORY	22	84.5	7	11.3			1.06457	4.33724	8.31388	0.182652	0.16119
20	2022_ALALB_20	JULY	2022	S4.2	Ptilium+hyl+pleuro	40	0.4606	Bryophytes	Pleurocarps	Ptilium+Pleurozium+Hylocomium		BOREAL	ALBERTA	WESTERN CANADA	4				2	PARTIAL		Mountain forest	Evergreen forest	DEADWOOD	52.518	-116.112	1543.8	300		886.366	21.9	CORRELATION	NATURAL	LABORATORY	22	17.1	1.5	2.5			2.27729	3.69438	7.12552	0.301987	0.0733599
21	2022_ALALB_21	JULY	2022	S4.3	P. Aphthosa	40	0.6319	Lichen	Tripartite	Peltigera	Peltigera aphthosa	BOREAL	ALBERTA	WESTERN CANADA	4				3	PARTIAL		Mountain forest	Evergreen forest	DEADWOOD	52.5183	-116.113	1543.8	300		649.327	22	CORRELATION	NATURAL	LABORATORY	22	385.2	27.6	44.6			0.620857	-2.93677	-6.05125
22	2022_ALALB_22	JULY	2022	S4.3	Hylocomnium	40	0.5145	Bryophytes	Pleurocarps	Hylocomium	Hylocomium splendens	BOREAL	ALBERTA	WESTERN CANADA	4				3	PARTIAL		Mountain forest	Evergreen forest	DEADWOOD	52.5183	-116.113	1543.8	300		795.238	22	CORRELATION	NATURAL	LABORATORY	22	34.4	2.9	4.7			1.74486	-5.03396	-10.6016
23	2022_ALALB_23	JULY	2022	S4.5	P. Aphthosa	40	0.4414	Lichen	Tripartite	Peltigera	Peltigera aphthosa	BOREAL	ALBERTA	WESTERN CANADA	4				5	PARTIAL		Mountain forest	Evergreen forest	DEADWOOD	52.5181	-116.113	1542.1	300		918.826	22	CORRELATION	NATURAL	LABORATORY	22	206.2	21	33.9			1.232	7.08197	13.2272	0.316403	0.077567
24	2022_ALALB_24	JULY	2022	S4.5	Pleurozium	40	0.437	Bryophytes	Pleurocarps	Pleurozium	Pleurozium schreberi	BOREAL	ALBERTA	WESTERN CANADA	4				5	PARTIAL		Mountain forest	Evergreen forest	DEADWOOD	52.5181	-116.113	1542.1	300		934.668	22.1	CORRELATION	NATURAL	LABORATORY	22	2.6	0.1	0.2	0.4					0.3656	0.0692487
25	2022_ALALB_25	JULY	2022	S15.1	Bipartite	40	0.6249	Lichen	Bipartite	Peltigera	Peltigera neopolydactyla	BOREAL	ALBERTA	WESTERN CANADA	15				1	PARTIAL		Black spruce	Evergreen forest	GROUND	55.2433	-114.038	635.4	30	Xeric nutrient poor Picea mariana forest, closed canopy, feather moss understory	652.936	22.5	CORRELATION	NATURAL	LABORATORY	22	52	3.6	5.8			1.15586	5.83372	11.0243
26	2022_ALALB_26	JULY	2022	S15.1	Dicranum sp (+1 ptilium)	40	0.4147	Bryophytes	Pleurocarps	Dicranum+Ptilium		BOREAL	ALBERTA	WESTERN CANADA	15				1	PARTIAL		Black spruce	Evergreen forest	GROUND	55.2433	-114.038	635.4	30	Xeric nutrient poor Picea mariana forest, closed canopy, feather moss understory	997.396	22.5	CORRELATION	NATURAL	LABORATORY	22	2.7	0.1	0.2	1.5
27	2022_ALALB_27	JULY	2022	S15.2	P. Aphthosa	40	0.4807	Lichen	Tripartite	Peltigera	Peltigera aphthosa	BOREAL	ALBERTA	WESTERN CANADA	15				2	PARTIAL		Black spruce	Evergreen forest	GROUND	55.243	-114.038	645.4	30	Xeric nutrient poor Picea mariana forest, closed canopy, feather moss understory	849.303	22.6	CORRELATION	NATURAL	LABORATORY	22	233.4	21.4	34.5			1.06571	4.35597	8.34829	0.181749	0.061476
28	2022_ALALB_28	JULY	2022	S15.2	Pleurozium	40	0.3398	Bryophytes	Pleurocarps	Pleurozium	Pleurozium schreberi	BOREAL	ALBERTA	WESTERN CANADA	15				2	PARTIAL		Black spruce	Evergreen forest	GROUND	55.243	-114.038	645.4	30	Xeric nutrient poor Picea mariana forest, closed canopy, feather moss understory	1199.79	22.6	CORRELATION	NATURAL	LABORATORY	22	3.5	0.2	0.4	0.5					0.473008	0.100469
29	2022_ALALB_29	JULY	2022	S15.3	P. Aphthosa	40	0.4376	Lichen	Tripartite	Peltigera	Peltigera aphthosa	BOREAL	ALBERTA	WESTERN CANADA	15				3	PARTIAL		Black spruce	Evergreen forest	DEADWOOD	55.2431	-114.037	636.3	30	Xeric nutrient poor Picea mariana forest, closed canopy, feather moss understory	709.529	22.7	CORRELATION	NATURAL	LABORATORY	22	335.7	33.7	54.3			0.895571	1.56674	3.08515	0.257279	0.178397
30	2022_ALALB_30	JULY	2022	S15.3	Pleuro+hylo	40	0.3759	Bryophytes	Pleurocarps	Pleurozium	Pleurozium schreberi	BOREAL	ALBERTA	WESTERN CANADA	15				3	PARTIAL		Black spruce	Evergreen forest	DEADWOOD	55.2431	-114.037	636.3	30	Xeric nutrient poor Picea mariana forest, closed canopy, feather moss understory	1084.81	22.7	CORRELATION	NATURAL	LABORATORY	22	5.5	0.4	0.7						0.609259	0.143453
31	2022_ALALB_31	JULY	2022	S15.6	Bipartite	40	0.5513	Lichen	Bipartite	Peltigera	Peltigera neopolydactyla	BOREAL	ALBERTA	WESTERN CANADA	15				6	OPEN		Black spruce	Evergreen forest	DEADWOOD	55.2435	-114.037	637.2	30	Xeric nutrient poor Picea mariana forest, closed canopy, feather moss understory	748.993	22.8	CORRELATION	NATURAL	LABORATORY	22	622.1	49.5	79.8			1.11529	5.16862	9.8292	0.145596	0.092196
32	2022_ALALB_32	JULY	2022	S15.6	Pleurozium	40	0.3051	Bryophytes	Pleurocarps	Pleurozium	Pleurozium schreberi	BOREAL	ALBERTA	WESTERN CANADA	15				6	OPEN		Black spruce	Evergreen forest	DEADWOOD	55.2435	-114.037	637.2	30	Xeric nutrient poor Picea mariana forest, closed canopy, feather moss understory	1013.96	22.8	CORRELATION	NATURAL	LABORATORY	22	6.8	0.7	1.2						0.358471	0.10083
33	2022_ALALB_33	JULY	2022	S14.1	Bipartite	40	0.517	Lichen	Bipartite	Peltigera	Peltigera canina	BOREAL	ALBERTA	WESTERN CANADA	14				1	OPEN		Pinus banksiana	Evergreen forest	GROUND	55.5418	-114.82	682.6	10	Moderately nutrient rich xeric young forest on sandy soil next to industrial clearing (<10m), pinus banksiana, Poplus trmuloides and Picea Glauca	791.973	22.8	CORRELATION	NATURAL	LABORATORY	22	633.3	53.5	86.3			1.30829	8.33255	15.3833
34	2022_ALALB_34	JULY	2022	S14.1	Hylocomnium	40	0.3197	Bryophytes	Pleurocarps	Hylocomium	Hylocomium splendens	BOREAL	ALBERTA	WESTERN CANADA	14				1	OPEN		Pinus banksiana	Evergreen forest	GROUND	55.5418	-114.82	682.6	10	Moderately nutrient rich xeric young forest on sandy soil next to industrial clearing (<10m), pinus banksiana, Poplus trmuloides and Picea Glauca	1284.89	22.9	CORRELATION	NATURAL	LABORATORY	22	67.8	9	14.6			2.54486	8.0808	14.9533
35	2022_ALALB_35	JULY	2022	S14.3	Bipartite	40	0.5134	Lichen	Bipartite	Peltigera	Peltigera canina	BOREAL	ALBERTA	WESTERN CANADA	14				3	CLOSED		Pinus banksiana	Evergreen forest	GROUND	55.5419	-114.82	682.9	10	Moderately nutrient rich xeric young forest on sandy soil next to industrial clearing (<10m), pinus banksiana, Poplus trmuloides and Picea Glauca	801.967	22.9	CORRELATION	NATURAL	LABORATORY	22	409.1	34.6	55.8			1.59171	12.9789	22.9758	1.32841	0.914097
36	2022_ALALB_36	JULY	2022	S14.3	Pleurozium	40	0.360334	Bryophytes	Pleurocarps	Pleurozium	Pleurozium schreberi	BOREAL	ALBERTA	WESTERN CANADA	14				3	CLOSED		Pinus banksiana	Evergreen forest	GROUND	55.5419	-114.82	682.9	10	Moderately nutrient rich xeric young forest on sandy soil next to industrial clearing (<10m), pinus banksiana, Poplus trmuloides and Picea Glauca	851.765	23	CORRELATION	NATURAL	LABORATORY	22	59.2	6.9	11.2			1.81214	-3.93091	-8.18351	3.05094	0.458942
37	2022_ALALB_37	JULY	2022	S14.2	Tripartite	40	0.6323	Lichen	Tripartite	Peltigera	Peltigera leucophlebia	BOREAL	ALBERTA	WESTERN CANADA	14				2	CLOSED		Pinus banksiana	Evergreen forest	GROUND	55.5418	-114.82	681.1	10	Moderately nutrient rich xeric young forest on sandy soil next to industrial clearing (<10m), pinus banksiana, Poplus trmuloides and Picea Glauca	646.355	26.7	CORRELATION	NATURAL	LABORATORY	22	133.4	7.8	12.6			0.572	-3.7377	-7.76567
38	2022_ALALB_38	JULY	2022	S14.2	Moss	40	0.1512	Bryophytes	Pleurocarps			BOREAL	ALBERTA	WESTERN CANADA	14				2	CLOSED		Pinus banksiana	Evergreen forest	GROUND	55.5418	-114.82	681.1	10	Moderately nutrient rich xeric young forest on sandy soil next to industrial clearing (<10m), pinus banksiana, Poplus trmuloides and Picea Glauca	1720.5	26.7	CORRELATION	NATURAL	LABORATORY	22	8.4	1.7	2.7
39	2022_ALALB_39	JULY	2022	S14.4	Tripartite	40	0.6085	Lichen	Tripartite	Peltigera	Peltigera leucophlebia	BOREAL	ALBERTA	WESTERN CANADA	14				4	CLOSED		Pinus banksiana	Evergreen forest	GROUND	55.5418	-114.82	682.8	10	Moderately nutrient rich xeric young forest on sandy soil next to industrial clearing (<10m), pinus banksiana, Poplus trmuloides and Picea Glauca	674.15	26.8	CORRELATION	NATURAL	LABORATORY	22	733.4	44.9	72.4			1.05014	4.1007	7.87834
40	2022_ALALB_40	JULY	2022	S14.4	Moss	40	0.0662	Bryophytes	Pleurocarps			BOREAL	ALBERTA	WESTERN CANADA	14				4	CLOSED		Pinus banksiana	Evergreen forest	GROUND	55.5418	-114.82	682.8	10	Moderately nutrient rich xeric young forest on sandy soil next to industrial clearing (<10m), pinus banksiana, Poplus trmuloides and Picea Glauca	3998.79	26.8	CORRELATION	NATURAL	LABORATORY	22	7.4	3.2	5.2
41	2022_ALALB_41	JULY	2022	S5.1	Tripartite	40	0.4646	Lichen	Tripartite	Peltigera	Peltigera leucophlebia	BOREAL	ALBERTA	WESTERN CANADA	5				1	PARTIAL		Pine Forest / feathermoss sheperdia canadiensis understory	Evergreen forest	DEADWOOD	52.3553	-116.375	1642.8	NA	Pine Forest / feathermoss sheperdia canadiensis understory	878.498	26.9	CORRELATION	NATURAL	LABORATORY	22	157.5	12.5	20.1			3.054	36.9508	53.9622
42	2022_ALALB_42	JULY	2022	S5.1	Dicranum sp	40	0.3505	Bryophytes	Pleurocarps	Dicranum		BOREAL	ALBERTA	WESTERN CANADA	5				1	PARTIAL		Pine Forest / feathermoss sheperdia canadiensis understory	Evergreen forest	DEADWOOD	52.3553	-116.375	1642.8	NA	Pine Forest / feathermoss sheperdia canadiensis understory	879.515	26.9	CORRELATION	NATURAL	LABORATORY	22	3.6	0.2	0.3
43	2022_ALALB_43	JULY	2022	S5.3	P. Aphthosa	40	0.4132	Lichen	Tripartite	Peltigera	Peltigera aphthosa	BOREAL	ALBERTA	WESTERN CANADA	5				3	PARTIAL		Pine Forest / feathermoss sheperdia canadiensis understory	Evergreen forest	GROUND	52.3554	-116.375	1644.4	NA	Pine Forest / feathermoss sheperdia canadiensis understory	983.906	26.9	CORRELATION	NATURAL	LABORATORY	22	525.7	47.1	76			6.23129	89.0375	94.2009
44	2022_ALALB_44	JULY	2022	S5.3	Hylocomnium	40	0.3995	Bryophytes	Pleurocarps	Hylocomium	Hylocomium splendens	BOREAL	ALBERTA	WESTERN CANADA	5				3	PARTIAL		Pine Forest / feathermoss sheperdia canadiensis understory	Evergreen forest	GROUND	52.3554	-116.375	1644.4	NA	Pine Forest / feathermoss sheperdia canadiensis understory	1023.23	27	CORRELATION	NATURAL	LABORATORY	22	4.2	0.2	0.4
45	2022_ALALB_45	JULY	2022	S5.4	Bipartite	40	0.723	Lichen	Bipartite	Peltigera	Peltigera malacea	BOREAL	ALBERTA	WESTERN CANADA	5				4	PARTIAL		Pine Forest / feathermoss sheperdia canadiensis understory	Evergreen forest	GROUND	52.3556	-116.376	1650.5	NA	Pine Forest / feathermoss sheperdia canadiensis understory	837.621	27	CORRELATION	NATURAL	LABORATORY	22	63.5	3.2	5.1			0	-13.1148	-30.1887	0.241858	0.0882698
46	2022_ALALB_46	JULY	2022	S5.4	Pleurozium	40	0.2059	Bryophytes	Pleurocarps	Pleurozium	Pleurozium schreberi	BOREAL	ALBERTA	WESTERN CANADA	5				4	PARTIAL		Pine Forest / feathermoss sheperdia canadiensis understory	Evergreen forest	GROUND	52.3556	-116.376	1650.5	NA	Pine Forest / feathermoss sheperdia canadiensis understory	1973	27	CORRELATION	NATURAL	LABORATORY	22	3	0.2	0.4						0.433138	0.101466
47	2022_ALALB_47	JULY	2022	S7.2	Bipartite	40	0.5303	Lichen	Bipartite	Peltigera	Peltigera canina s.l.	BOREAL	ALBERTA	WESTERN CANADA	7				2	CLOSED		Aspen -white spruce	Evergreen forest	DEADWOOD	51.8488	-114.9	1141.9	700	700 to gravel road/moist close canopy moderately nutrietn rich Aspen -white spruce stand with Cornus canadiensis feathermoss understory	774.052	27.1	CORRELATION	NATURAL	LABORATORY	22	427.8	29.6	47.8			0.470857	-5.39578	-11.4071	0.334217	0.202274
48	2022_ALALB_48	JULY	2022	S7.2	Pleuro-like +leafy liverwort	40	0.1866	Bryophytes	Pleurocarps			BOREAL	ALBERTA	WESTERN CANADA	7				2	CLOSED		Aspen -white spruce	Evergreen forest	DEADWOOD	51.8488	-114.9	1141.9	700	700 to gravel road/moist close canopy moderately nutrietn rich Aspen -white spruce stand with Cornus canadiensis feathermoss understory	1658.84	27.2	CORRELATION	NATURAL	LABORATORY	22	16.3	2.9	4.6			3.19586	18.7529	31.5831	0.963493	1.89055
49	2022_ALALB_49	JULY	2022	S7.5	Tripartite	40	0.7536	Lichen	Tripartite	Peltigera	Peltigera leucophlebia	BOREAL	ALBERTA	WESTERN CANADA	7				5	PARTIAL		Aspen -white spruce	Evergreen forest	TREE	51.8488	-114.9	1141.9	700	700 to gravel road/moist close canopy moderately nutrietn rich Aspen -white spruce stand with Cornus canadiensis feathermoss understory	542.914	27.2	CORRELATION	NATURAL	LABORATORY	22	15.3	0.7	1.1			4.70443	64.007	78.054
50	2022_ALALB_50	JULY	2022	S7.5	Fuzzy thin moss	40	0.2499	Bryophytes	Pleurocarps			BOREAL	ALBERTA	WESTERN CANADA	7				5	PARTIAL		Aspen -white spruce	Evergreen forest	TREE	51.8488	-114.9	1141.9	700	700 to gravel road/moist close canopy moderately nutrietn rich Aspen -white spruce stand with Cornus canadiensis feathermoss understory	1185.31	27.3	CORRELATION	NATURAL	LABORATORY	22	7.4	0.8	1.4
51	2022_ALALB_51	JULY	2022	S8.1	Tripartite	40	0.6719	Lichen	Tripartite	Peltigera	Peltigera leucophlebia s.l.	BOREAL	ALBERTA	WESTERN CANADA	8				1	CLOSED		Pinus contorta	Evergreen forest	GROUND	50.5473	-114.526	1558.2		Pinus contorda forest Arctostaphylos understory Foothills, Natural region	609.406	27.4	CORRELATION	NATURAL	LABORATORY	22	1033.5	56.1	90.6			1.33757	8.81265	16.1978	0.279165	0.062861
52	2022_ALALB_52	JULY	2022	S8.1	Pleurozium	40	0.3643	Bryophytes	Pleurocarps	Pleurozium	Pleurozium schreberi	BOREAL	ALBERTA	WESTERN CANADA	8				1	CLOSED		Pinus contorta	Evergreen forest	GROUND	50.5473	-114.526	1558.2		Pinus contorda forest Arctostapjylos understory Foothills, Natural region	1116.39	27.4	CORRELATION	NATURAL	LABORATORY	22	15.1	1.3	2.2			8.11086	99.3267	99.6622	0.955689	0.11098
53	2022_ALALB_53	JULY	2022	S8.2	Tripartite	40	0.5493	Lichen	Tripartite	Peltigera	Peltigera aphthosa	BOREAL	ALBERTA	WESTERN CANADA	8				2	CLOSED		Pinus contorta	Evergreen forest	GROUND	50.5473	-114.526	1558.7		Pinus contorda forest Arctostapjylos understory Foothills, Natural region	748.552	27.4	CORRELATION	NATURAL	LABORATORY	22	293.3	19.3	31.2			1.84714	17.1663	29.3024	0.432359	0.0677319
54	2022_ALALB_54	JULY	2022	S8.2	Pleurozium	40	0.0124	Bryophytes	Pleurocarps	Pleurozium	Pleurozium schreberi	BOREAL	ALBERTA	WESTERN CANADA	8				2	CLOSED		Pinus contorta	Evergreen forest	GROUND	50.5473	-114.526	1558.7		Pinus contorda forest Arctostapjylos understory Foothills, Natural region	32881.7	27.5	CORRELATION	NATURAL	LABORATORY	22	5.8	12	19.3						0.928502	0.0936147
55	2022_ALALB_55	JULY	2022	S8.5	Bipartite	40	0.4444	Lichen	Bipartite	Peltigera	Peltigera canina s.l.	BOREAL	ALBERTA	WESTERN CANADA	8				5	PARTIAL		Pinus contorta	Evergreen forest	GROUND	50.5472	-114.526	1560.5		Pinus contorda forest Arctostapjylos understory Foothills, Natural region	918.407	27.5	CORRELATION	NATURAL	LABORATORY	22	218.5	17.7	28.6			1.72471	15.1593	26.3275
56	2022_ALALB_56	JULY	2022	S8.5	Fine moss+pleuro	40	0.3737	Bryophytes	Pleurocarps	Pleurozium	Pleurozium schreberi	BOREAL	ALBERTA	WESTERN CANADA	8				5	PARTIAL		Pinus contorta	Evergreen forest	GROUND	50.5472	-114.526	1560.5		Pinus contorda forest Arctostapjylos understory Foothills, Natural region	3.0803	27.5	CORRELATION	NATURAL	LABORATORY	22	77.6	7.4	11.9			1.87414	14.3302	25.0681
58	2022_NJPU-1	NOVEMBRE	2022	WSI-transplant Site1		28	1.5377	Bryophytes	Pleurocarps	Hypnum	Hypnum cupressiform	TEMPERATE	NJ	EASTERN USA	WSI	1		TRANSPLANT		OPEN		DECIDIOUS	CLEARING	SAND	40.3492	-74.7759	64	100	Sp1 Hypnum	345.067	23.2	TRANSPLANT	TRANSLANT	LABORATORY	22	14.7	0.4	0.6			4.69071	43.2588	60.3925	1.2505	0.142774
59	2022_NJPU-2	NOVEMBRE	2022	WSI-transplant Site1		28	1.5977	Bryophytes	Pleurocarps	Thuidium	Thuidium delicatulum	TEMPERATE	NJ	EASTERN USA	WSI	1		TRANSPLANT		OPEN		DECIDIOUS	CLEARING	SAND	40.3492	-74.7759	64	100	Sp2 (Thuidium)	328.034	23.3	TRANSPLANT	TRANSLANT	LABORATORY	22	20	0.5	0.8			2.72943	11.1066	19.9926	2.18111	0.177532
60	2022_NJPU-3	NOVEMBRE	2022	WSI-transplant Site2		28	0.9964	Bryophytes	Pleurocarps	Hypnum	Hypnum cupressiform	TEMPERATE	NJ	EASTERN USA	WSI	2		TRANSPLANT		OPEN		DECIDIOUS	DECIDIOUS	SAND	40.3544	-74.783	64	500	Sp1 (ptilium-like)	482.648	23.5	TRANSPLANT	TRANSLANT	LABORATORY	22	5.9	0.2	0.3						2.52931	0.178993
61	2022_NJPU-4	NOVEMBRE	2022	WSI-transplant Site2		28	1.2815	Bryophytes	Pleurocarps	Thuidium	Thuidium delicatulum	TEMPERATE	NJ	EASTERN USA	WSI	2		TRANSPLANT		OPEN		DECIDIOUS	DECIDIOUS	SAND	40.3544	-74.783	64	500	Sp2 (Thuidium)	391.83	23.5	TRANSPLANT	TRANSLANT	LABORATORY	22	5.7	0.1	0.2						0.961083	0.197451
62	2022_NJPU-5	NOVEMBRE	2022	WSI-transplant Site3		28	0.8322	Bryophytes	Pleurocarps	Hypnum	Hypnum cupressiform	TEMPERATE	NJ	EASTERN USA	WSI	3		TRANSPLANT		OPEN		DECIDIOUS	FIELD	SAND	40.3543	-74.7676	64	550	Sp1 (ptilium-like)	554.53	23.6	TRANSPLANT	TRANSLANT	LABORATORY	22	6.7	0.3	0.4						0.898865	0.133664
63	2022_NJPU-6	NOVEMBRE	2022	WSI-transplant Site3		28	1.4096	Bryophytes	Pleurocarps	Thuidium	Thuidium delicatulum	TEMPERATE	NJ	EASTERN USA	WSI	3		TRANSPLANT		OPEN		DECIDIOUS	FIELD	SAND	40.3543	-74.7676	64	550	Sp2 (Thuidium)	355.753	23.6	TRANSPLANT	TRANSLANT	LABORATORY	22	3.6	0.1	0.1	0.2					0.83453	0.152182
64	2022_NJPU-7	NOVEMBRE	2022	WSI-transplant Site1_ctrl		28	1.7546	Bryophytes	Pleurocarps	Thuidium	Thuidium delicatulum	TEMPERATE	NJ	EASTERN USA	WSI	0		CTROL_SITE		OPEN		DECIDIOUS	DECIDIOUS	SAND	40.3492	-74.7759	64	550	Sp2 (Thuidium)	305.004	23.7	TRANSPLANT	TRANSLANT	LABORATORY	22	15.9	0.3	0.6			3.35643	21.3852	35.2353	2.60304	0.337031
65	2022_NJPU-8	NOVEMBRE	2022	WSI-transplant Site3_ctrl		28	1.14	Bryophytes	Pleurocarps	Thuidium	Thuidium delicatulum	TEMPERATE	NJ	EASTERN USA	WSI	0		CTROL_SITE		OPEN		DECIDIOUS	DECIDIOUS	SAND	40.3543	-74.7676	64	550	Sp2 (Thuidium)	417.509	23.7	TRANSPLANT	TRANSLANT	LABORATORY	22	3.3	0.1	0.1	0.2					3.88637	0.384916
66	2022_NJPU-9	NOVEMBRE	2022	Forrestal-transplant Site1		28	0.5393	Bryophytes	Pleurocarps	Hypnum	Hypnum cupressiform	TEMPERATE	NJ	EASTERN USA	FORR	4		TRANSPLANT		OPEN		URBAN	GARDEN	SAND	40.345	-74.6153	64	406	Sp1 (ptilium-like)	782.589	23.7	TRANSPLANT	TRANSLANT	LABORATORY	22	3.6	0.2	0.2	0.1					2.56095	0.279809
67	2022_NJPU-10	NOVEMBRE	2022	Forrestal-transplant Site1		28	0.5654	Bryophytes	Pleurocarps	Thuidium	Thuidium delicatulum	TEMPERATE	NJ	EASTERN USA	FORR	4		TRANSPLANT		OPEN		URBAN	GARDEN	SAND	40.345	-74.6153	64	406	Sp2 (Thuidium)	739.211	23.8	TRANSPLANT	TRANSLANT	LABORATORY	22	36.8	2.6	4.2			2.32871	4.53747	8.68104	2.65995	0.249451
68	2022_NJPU-11	NOVEMBRE	2022	Forrestal-transplant Site2		28	0.8788	Bryophytes	Pleurocarps	Hypnum	Hypnum cupressiform	TEMPERATE	NJ	EASTERN USA	FORR	5		TRANSPLANT		OPEN		URBAN	FIELD	SAND	40.3471	-74.6173	64	100	Sp1 (ptilium-like)	530.325	23.8	TRANSPLANT	TRANSLANT	LABORATORY	22	7.2	0.3	0.4						1.26643	0.331713
69	2022_NJPU-12	NOVEMBRE	2022	Forrestal-transplant Site2		28	1.2479	Bryophytes	Pleurocarps	Thuidium	Thuidium delicatulum	TEMPERATE	NJ	EASTERN USA	FORR	5		TRANSPLANT		OPEN		URBAN	FIELD	SAND	40.3471	-74.6173	64	100	Sp2 (Thuidium)	395.136	23.9	TRANSPLANT	TRANSLANT	LABORATORY	22	15.7	0.5	0.8			2.70571	10.7178	19.3606	1.95714	1.02519
70	2022_NJPU-13	NOVEMBRE	2022	Forrestal-transplant Site3		28	2.9072	Bryophytes	Pleurocarps	Hypnum	Hypnum cupressiform	TEMPERATE	NJ	EASTERN USA	FORR	6		TRANSPLANT		OPEN		URBAN	ROAD SIDE	SAND	40.3499	-74.6152	64	20	Sp1 (ptilium-like)	223.892	23.9	TRANSPLANT	TRANSLANT	LABORATORY	22	4.1	0	0.1	0.1					1.10578	0.339977
71	2022_NJPU-14	NOVEMBRE	2022	Forrestal-transplant Site3		28	1.3452	Bryophytes	Pleurocarps	Thuidium	Thuidium delicatulum	TEMPERATE	NJ	EASTERN USA	FORR	6		TRANSPLANT		OPEN		URBAN	ROAD SIDE	SAND	40.3499	-74.6152	64	20	Sp2 (Thuidium)	377.646	23.9	TRANSPLANT	TRANSLANT	LABORATORY	22	1.8	0	0	0.4					0.54844	0.395381
72	2022_NJPU-15	NOVEMBRE	2022	Transplant-source1		28	0.4167	Bryophytes	Pleurocarps	Thuidium	Thuidium delicatulum	TEMPERATE	NJ	EASTERN USA	HBS CAMPUS			CTROL		OPEN		URBAN	GARDEN	SAND	NA	NA	NA	NA	Sp2 (Thuidium)	968.826	24	TRANSPLANT	TRANSLANT	LABORATORY	22	2	0	0.1	1.8					0.933844	0.0886703
73	2022_NJPU-16	NOVEMBRE	2022	Transplant-source2		28	0.393	Bryophytes	Pleurocarps	Hypnum	Hypnum cupressiform	TEMPERATE	NJ	EASTERN USA	HBS CAMPUS			CTROL		OPEN		URBAN	GARDEN	SAND	NA	NA	NA	NA	Sp1 (ptilium-like)	1280.66	24	TRANSPLANT	TRANSLANT	LABORATORY	22	1.7	0	0	2.6					0.669768	0.0803629
74	2022_NJPU-17	NOVEMBRE	2022	Transplant-source3		28	0.3725	Bryophytes	Pleurocarps	Hypnum	Hypnum cupressiform	TEMPERATE	NJ	EASTERN USA	HBS CAMPUS			CTROL		OPEN		URBAN	GARDEN	SAND	NA	NA	NA	NA	Sp1 (ptilium-like)	1353.61	24.1	SURVEY	TRANSLANT	LABORATORY	22	2.6	0.1	0.2						0.781463	0.0910755
76	2022_NJPU-18	NOVEMBER	2022	WSI 1-Aug 22		28	0.3817	Bryophytes	Pleurocarps	Thuidium	Thuidium delicatulum	TEMPERATE	NJ	EASTERN USA	WSI	2	1	CTROL_SITE		PARTIAL		DECIDIOUS	DECIDIOUS	GROUND	40.3543	-74.7806	64	500	NJ-SP1 (thuidium)	1058.84	24.1	SURVEY	NATURAL	LABORATORY	22	4.5	0.3	0.5	0.3					5.3387	0.348179
77	2022_NJPU-19	NOVEMBER	2022	WSI 2-Aug 22		28	0.2981	Bryophytes	Pleurocarps	Thuidium	Thuidium delicatulum	TEMPERATE	NJ	EASTERN USA	WSI	2	2	CTROL_SITE		PARTIAL		DECIDIOUS	DECIDIOUS	GROUND	40.3551	-74.7781	64	500	NJ-SP2 (thuidium)	1354.44	24.1	SURVEY	NATURAL	LABORATORY	22	1.4	0	-0.1	0.4					0.430118	0.147908
78	2022_NJPU-20	NOVEMBER	2022	WSI 2-Aug 22		28	0.3652	Bryophytes	Pleurocarps			TEMPERATE	NJ	EASTERN USA	WSI	2	2			PARTIAL		DECIDIOUS	DECIDIOUS	GROUND	40.3551	-74.7781	64	500	NJ-SP3 (witch claw)	1113.39	24.2	SURVEY	NATURAL	LABORATORY	22	30.3	3.2	5.2	0					1.19711	0.303271
79	2022_NJPU-21	NOVEMBER	2022	WSI 2-Aug 22		28	0.4197	Bryophytes	Pleurocarps			TEMPERATE	NJ	EASTERN USA	WSI	2	2			PARTIAL		DECIDIOUS	DECIDIOUS	GROUND	40.3551	-74.7781	64	500	NJ-SP4 (chardon)	1193.35	24.3	SURVEY	NATURAL	LABORATORY	22	2.9	0.1	0.2	1.9					1.02787	0.210576
80	2022_NJPU-22	NOVEMBER	2022	WSI 2-Aug 22		28	0.4078	Bryophytes	Pleurocarps	Sphagnum	Sphagnum spp.	TEMPERATE	NJ	EASTERN USA	WSI	2	2			PARTIAL		DECIDIOUS	DECIDIOUS	GROUND	40.3551	-74.7781	64	500	NJ-SP5 (sphagnum)	1721.9	24.4	SURVEY	NATURAL	LABORATORY	22	1.9	0	0	0.4					1.28281	0.152651
81	2022_NJPU-23	NOVEMBER	2022	WSI 2-Aug 22		28	0.3375	Bryophytes	Pleurocarps	Dicranum		TEMPERATE	NJ	EASTERN USA	WSI	2	2			PARTIAL		DECIDIOUS	DECIDIOUS	GROUND	40.3551	-74.7781	64	500	NJ-SP6 (dicranum thin)	1200.5	24.5	SURVEY	NATURAL	LABORATORY	22	2	0	0.1	0.3					3.34109	0.439425
82	2022_NJPU-24	NOVEMBER	2022	WSI 2-Aug 22		28	0.4792	Bryophytes	Pleurocarps	Dicranum	Dicranum scoparium	TEMPERATE	NJ	EASTERN USA	WSI	2	2			PARTIAL		DECIDIOUS	DECIDIOUS	GROUND	40.3551	-74.7781	64	500	NJ-SP7 (dicranum brush)	1052.38	24.5	SURVEY	NATURAL	LABORATORY	22	2	0	0	0.6					2.03121	0.246131
83	2022_NJPU-25	NOVEMBER	2022	WSI 2-Aug 22		28	0.3756	Bryophytes	Pleurocarps			TEMPERATE	NJ	EASTERN USA	WSI	2	2			PARTIAL		DECIDIOUS	DECIDIOUS	GROUND	40.3551	-74.7781	64	500	NJ-SP8 (pleuro-thin-like)	1085.62	24.5	SURVEY	NATURAL	LABORATORY	22	242.3	26.1	42.1			2.27343	3.63115	7.00783	2.40636	0.378098
84	2022_NJPU-26	NOVEMBER	2022	WSI 3-Aug 22		28	0.2742	Bryophytes	Pleurocarps	Thuidium	Thuidium delicatulum	TEMPERATE	NJ	EASTERN USA	WSI	2	3	CTROL_SITE		PARTIAL		DECIDIOUS	DECIDIOUS	GROUND	40.3543	-74.7806	64	500	NJ-SP9 (Thuidium)	1476.4	24.6	SURVEY	NATURAL	LABORATORY	22	4.2	0.4	0.6	0.7					0.719731	0.141721
85	2022_NJPU-27	NOVEMBER	2022	WSI 4-Aug 22		28	0.3476	Bryophytes	Pleurocarps	Climacium	Climacium americanum	TEMPERATE	NJ	EASTERN USA	WSI	2	4			PARTIAL		DECIDIOUS	DECIDIOUS	DEADWOOD	40.3544	-74.783	64	500	NJ-SP10 (palm tree)	1170.43	24.6	SURVEY	NATURAL	LABORATORY	22	2.2	0.1	0.1	0.2					11.6114	0.340753
86	2022_NJPU-28	NOVEMBER	2022	WSI 4-Aug 23		28	0.4227	Bryophytes	Pleurocarps	Plagiomnium		TEMPERATE	NJ	EASTERN USA	WSI	2	4			PARTIAL		DECIDIOUS	DECIDIOUS	DEADWOOD	40.3544	-74.783	64	500	NJ-SP11 (liverwort leafy)	959.853	24.7	SURVEY	NATURAL	LABORATORY	22	2.3	0.1	0.1	0.2					16.92	0.450042
87	2022_NJPU-29	NOVEMBER	2022	WSI 4-Aug 24		28	0.2153	Bryophytes	Pleurocarps	Thuidium	Thuidium delicatulum	TEMPERATE	NJ	EASTERN USA	WSI	2	4	CTROL_SITE		PARTIAL		DECIDIOUS	DECIDIOUS	DEADWOOD	40.3544	-74.783	64	500	NJ-SP12 (Thuidium)	1893.78	24.7	SURVEY	NATURAL	LABORATORY	22	2.3	0.1	0.2	0.6					6.53078	0.232036
88	2022_NJPU-30	NOVEMBER	2022	WSI 4-Aug 25		28	0.5687	Bryophytes	Pleurocarps	Hypnum	Hypnum cupressiform	TEMPERATE	NJ	EASTERN USA	WSI	2	4	CTROL_SITE		PARTIAL		DECIDIOUS	DECIDIOUS	DEADWOOD	40.3544	-74.783	64	500	NJ-SP13 (ptilium-like sp1)	717.689	24.8	SURVEY	NATURAL	LABORATORY	22	1.5	0	0	0.1					16.4013	0.528007
89	2022_NJPU-31	NOVEMBER	2022	WSI 4-Aug 26		28	0.3756	Bryophytes	Pleurocarps			TEMPERATE	NJ	EASTERN USA	WSI	2	4			PARTIAL		DECIDIOUS	DECIDIOUS	DEADWOOD	40.3544	-74.783	64	500	NJ-SP14 (pleurocarp)	1082.59	24.8	SURVEY	NATURAL	LABORATORY	22	1.7	0	0	0.6					6.38864	0.381308
90	2022_NJPU-32	NOVEMBER	2022	WSI 5-Aug 22		28	0.3042	Bryophytes	Pleurocarps	Thuidium	Thuidium delicatulum	TEMPERATE	NJ	EASTERN USA	WSI	2	5	CTROL_SITE		OPEN		DECIDIOUS	DECIDIOUS	GROUND	40.3543	-74.7806	64	500	NJ-SP15 (thuidium)	1276.2	24.8	SURVEY	NATURAL	LABORATORY	22	1.7	0	0	0.1					6.60535	0.501967
92	SERS_01	JUNE	2022	RD1001	2022_TIR WF C OPEN PLEU	28	0.3994	Bryophytes	Pleurocarps	Pleurozium	Pleurozium schreberi	BOREAL	QBC	EASTERN CANADA	III	1	1	3	WF C	OPEN	A (­>80%)	SPRUCE	WINDFALL	GROUND	49.2147	-73.6482	424	3200			23.1	CANOPY	NATURAL	LABORATORY	22	135.9	14.8	23.8	0.3					0.131435	0.0189029
93	SERS_02	JUNE	2022	RD1002	2022_TIR WF C OPEN PTI YLW	28	0.3588	Bryophytes	Pleurocarps	Ptilium	Ptilium crista-castrensis	BOREAL	QBC	EASTERN CANADA	III	1	1	3	WF C	OPEN	A (­>80%)	SPRUCE	WINDFALL	GROUND	49.2147	-73.6482	424	3200			23.1	CANOPY	NATURAL	LABORATORY	22	71.8	8.7	14	0.3					0.150006	0.0356813
94	SERS_03	JUNE	2022	RD1003	2022_TIR WF C CLOSED PLEU YLW	28	0.3024	Bryophytes	Pleurocarps	Pleurozium	Pleurozium schreberi	BOREAL	QBC	EASTERN CANADA	III	1	1	3	WF C	CLOSED	A (­>80%)	SPRUCE	WINDFALL	GROUND	49.2147	-73.6477	434	3200			23.2	CANOPY	NATURAL	LABORATORY	22	2.8	0.4	0.7	0.3
95	SERS_04	JUNE	2022	RD1003	2022_TIR WF C CLOSED PLEU GRN	28	0.3696	Bryophytes	Pleurocarps	Pleurozium	Pleurozium schreberi	BOREAL	QBC	EASTERN CANADA	III	1	1	3	WF C	CLOSED	A (­>80%)	SPRUCE	WINDFALL	GROUND	49.2147	-73.6477	434	3200			23.3	CANOPY	NATURAL	LABORATORY	22	2.5	0.3	0.5	0.2
96	SERS_05	JUNE	2022	RD1004	2022_TIR WF C CLOSED PTI GRN	28	0.3653	Bryophytes	Pleurocarps	Ptilium	Ptilium crista-castrensis	BOREAL	QBC	EASTERN CANADA	III	1	1	3	WF C	CLOSED	A (­>80%)	SPRUCE	WINDFALL	GROUND	49.2147	-73.6477	434	3200			23.4	CANOPY	NATURAL	LABORATORY	22	2.1	0.2	0.4	0.3					0.221563	0.117835
97	SERS_06	JUNE	2022	RD1004	2022_TIR WF C CLOSED PTI YLW	28	0.3794	Bryophytes	Pleurocarps	Ptilium	Ptilium crista-castrensis	BOREAL	QBC	EASTERN CANADA	III	1	1	3	WF C	CLOSED	A (­>80%)	SPRUCE	WINDFALL	GROUND	49.2147	-73.6477	434	3200			23.4	CANOPY	NATURAL	LABORATORY	22	6.9	0.8	1.3	1
98	SERS_07	JUNE	2022	RD1005	2022_TIR WF A CLOSED PLEU	28	0.34639	Bryophytes	Pleurocarps	Pleurozium	Pleurozium schreberi	BOREAL	QBC	EASTERN CANADA	III	1	1	1	WF A	CLOSED	A (­>80%)	SPRUCE	WINDFALL	GROUND	49.2134	-73.6478	420	3100			23.5	CANOPY	NATURAL	LABORATORY	22	3.1	0.4	0.6	0.3
99	SERS_08	JUNE	2022	RD1006	2022_TIR WF A CLOSED PTI	28	0.3275	Bryophytes	Pleurocarps	Ptilium	Ptilium crista-castrensis	BOREAL	QBC	EASTERN CANADA	III	1	1	1	WF A	CLOSED	A (­>80%)	SPRUCE	WINDFALL	GROUND	49.2134	-73.6478	420	3100			23.6	CANOPY	NATURAL	LABORATORY	22	8.2	1.1	1.7	0.5					0.287361	0.067407
100	SERS_09	JUNE	2022	RD1007	2022_TIR WF A OPEN PLEU	28	0.3934	Bryophytes	Pleurocarps	Pleurozium	Pleurozium schreberi	BOREAL	QBC	EASTERN CANADA	III	1	1	1	WF A	OPEN	A (­>80%)	SPRUCE	WINDFALL	GROUND	49.2133	-73.6476	405	3100			23.6	CANOPY	NATURAL	LABORATORY	22	4.1	0.4	0.7	0.3
101	SERS_10	JUNE	2022	RD1008	2022_TIR WF A OPEN PTI	28	0.3653	Bryophytes	Pleurocarps	Ptilium	Ptilium crista-castrensis	BOREAL	QBC	EASTERN CANADA	III	1	1	1	WF A	OPEN	A (­>80%)	SPRUCE	WINDFALL	GROUND	49.2133	-73.6476	405	3100			23.7	CANOPY	NATURAL	LABORATORY	22	4.7	0.5	0.9	0.4
102	SERS_11	JUNE	2022	RD1009	2022_TIR WF B OPEN PLEU	28	0.3426	Bryophytes	Pleurocarps	Pleurozium	Pleurozium schreberi	BOREAL	QBC	EASTERN CANADA	III	1	1	2	WF B	OPEN	A (­>80%)	SPRUCE	WINDFALL	GROUND	49.2151	-73.6473	423	3300			23.8	CANOPY	NATURAL	LABORATORY	22	5.8	0.7	1.1	0.4
103	SERS_12	JUNE	2022	RD1010	2022_TIR WF B OPEN PTI	28	0.3902	Bryophytes	Pleurocarps	Ptilium	Ptilium crista-castrensis	BOREAL	QBC	EASTERN CANADA	III	1	1	2	WF B	OPEN	A (­>80%)	SPRUCE	WINDFALL	GROUND	49.2151	-73.6473	423	3300			23.7	CANOPY	NATURAL	LABORATORY	22	4.8	0.5	0.8	0.4
104	SERS_13	JUNE	2022	RD1011	2022_TIR WF B OPEN (under tree) PLEU	28	0.3499	Bryophytes	Pleurocarps	Pleurozium	Pleurozium schreberi	BOREAL	QBC	EASTERN CANADA	III	1	1	2	WF B	OPEN	A (­>80%)	SPRUCE	BELOW VEGETATION	GROUND	49.2149	-73.6472	431	3300			23.8	CANOPY	NATURAL	LABORATORY	22	2.2	0.3	0.4	0.3
105	SERS_14	JUNE	2022	RD1012	2022_TIR WF B OPEN (under tree) PTI YLW	28	0.4208	Bryophytes	Pleurocarps	Ptilium	Ptilium crista-castrensis	BOREAL	QBC	EASTERN CANADA	III	1	1	2	WF B	OPEN	A (­>80%)	SPRUCE	BELOW VEGETATION	GROUND	49.2149	-73.6472	431	3300			24.1	CANOPY	NATURAL	LABORATORY	22	7.7	0.8	1.2	0.5					0.188763	0.0416931
106	SERS_15	JUNE	2022	RD1012	2022_TIR WF B OPEN (under tree) PTI GRN	28	0.3913	Bryophytes	Pleurocarps	Ptilium	Ptilium crista-castrensis	BOREAL	QBC	EASTERN CANADA	III	1	1	2	WF B	OPEN	A (­>80%)	SPRUCE	BELOW VEGETATION	GROUND	49.2149	-73.6472	431	3300			24.2	CANOPY	NATURAL	LABORATORY	22	3.3	0.3	0.6	0.8					0.137219	0.0512142
107	SERS_16	JUNE	2022	RD1013	2022_TIR2-2 OPEN PLEU	28	0.3844	Bryophytes	Pleurocarps	Pleurozium	Pleurozium schreberi	BOREAL	QBC	EASTERN CANADA	III	2	2			OPEN	B(60-80%)	PINE/SPRUCE	SPRUCE FOREST	GROUND	49.1774	-73.6287	350	1400	Grey pine with Black spruce, 90yo, 11.5-16.4		24.3	CANOPY	NATURAL	LABORATORY	22	52.6	5.6	9.1	0.3		2.06386	16.3366	28.085	0.36826	0.101702
108	SERS_17	JUNE	2022	RD1014	2022_TIR2-2 OPEN PTI	28	0.4047	Bryophytes	Pleurocarps	Ptilium	Ptilium crista-castrensis	BOREAL	QBC	EASTERN CANADA	III	2	2			OPEN	B(60-80%)	PINE/SPRUCE	SPRUCE FOREST	GROUND	49.1774	-73.6287	350	1400	Grey pine with Black spruce, 90yo, 11.5-16.4		24.4	CANOPY	NATURAL	LABORATORY	22	26.2	2.7	4.3	0.5		2.05086	16.1162	27.7588	0.29135	0.0338411
109	SERS_18	JUNE	2022	RD1015	2022_TIR2-2 CLOSED PLEU YLW	28	0.4147	Bryophytes	Pleurocarps	Pleurozium	Pleurozium schreberi	BOREAL	QBC	EASTERN CANADA	III	2	2			CLOSED	B(60-80%)	PINE/SPRUCE	SPRUCE FOREST	GROUND	49.1774	-73.6287	350	1400	Grey pine with Black spruce, 90yo, 11.5-16.4		24.4	CANOPY	NATURAL	LABORATORY	22	26.9	2.7	4.3	0.3		1.8515	12.7373	22.5964	0.336469	0.211453
110	SERS_19	JUNE	2022	RD1015	2022_TIR2-2 CLOSED PLEU GRN	28	0.3744	Bryophytes	Pleurocarps	Pleurozium	Pleurozium schreberi	BOREAL	QBC	EASTERN CANADA	III	2	2			CLOSED	B(60-80%)	PINE/SPRUCE	SPRUCE FOREST	GROUND	49.1774	-73.6287	350	1400	Grey pine with Black spruce, 90yo, 11.5-16.4		24.5	CANOPY	NATURAL	LABORATORY	22	2.5	0.3	0.4	0.4					0.352693	0.0669134
111	SERS_20	JUNE	2022	RD1016	2022_TIR WF A OPEN MOSSES* PLEU YLW	28	0.3767	Bryophytes	Pleurocarps	Pleurozium	Pleurozium schreberi	BOREAL	QBC	EASTERN CANADA	III	1	1	1	WF A	OPEN	A (­>80%)	SPRUCE	WINDFALL	GROUND	49.2134	-73.6478	420	3100			24.6	CANOPY	NATURAL	LABORATORY	22	34.1	3.7	5.9	0.3		1.87329	13.1065	23.1756	0.194279	0.0586433
112	SERS_21	JUNE	2022	RD1017	2022_LAUR1-1 CLOSED PLEU	28	0.3612	Bryophytes	Pleurocarps	Pleurozium	Pleurozium schreberi	BOREAL	QBC	EASTERN CANADA	LAURENTIDES	1	1			CLOSED	C (40-60%)	SPRUCE	ROADSIDE	GROUND	47.7875	-71.2235	729	30	Black spruce, 120yo, 11.5-16.4m, 40-60%		24.6	CANOPY	NATURAL	LABORATORY	22	3.8	0.4	0.7	0.3
113	SERS_22	JUNE	2022	RD 1018	2022_LAUR1-1 OPEN PLEU	28	0.3676	Bryophytes	Pleurocarps	Pleurozium	Pleurozium schreberi	BOREAL	QBC	EASTERN CANADA	LAURENTIDES	1	1			OPEN	C (40-60%)	SPRUCE	ROADSIDE	GROUND	47.7875	-71.2235	729	30	Black spruce, 120yo, 11.5-16.4m, 40-60%		24.7	CANOPY	NATURAL	LABORATORY	22	4.8	0.5	0.8	0.4					0.388445	0.0879551
114	SERS_23	JUNE	2022	RD1019	2022_LAUR1-1 CLOSED PTI	28	0.3783	Bryophytes	Pleurocarps	Ptilium	Ptilium crista-castrensis	BOREAL	QBC	EASTERN CANADA	LAURENTIDES	1	1			CLOSED	C (40-60%)	SPRUCE	ROADSIDE	GROUND	47.7875	-71.2235	729	30	Black spruce, 120yo, 11.5-16.4m, 40-60%		24.8	CANOPY	NATURAL	LABORATORY	22	3.4	0.4	0.6	0.6					0.497273	0.159808
115	SERS_24	JUNE	2022	RD1020	2022_LAUR1-1 OPEN PTI	28	0.4042	Bryophytes	Pleurocarps	Ptilium	Ptilium crista-castrensis	BOREAL	QBC	EASTERN CANADA	LAURENTIDES	1	1			OPEN	C (40-60%)	SPRUCE	ROADSIDE	GROUND	47.7875	-71.2235	729	30	Black spruce, 120yo, 11.5-16.4m, 40-60%		24.8	CANOPY	NATURAL	LABORATORY	22	12.3	1.2	2	0.8		2.5588	24.7254	39.6478	0.209777	0.0512979
116	SERS_25	JUNE	2022	RD1021	2022_LAUR2-1 CLOSED PTI	28	0.3555	Bryophytes	Pleurocarps	Ptilium	Ptilium crista-castrensis	BOREAL	QBC	EASTERN CANADA	LAURENTIDES	2	1			CLOSED	A (­>80%)	PINE	ROADSIDE	GROUND	47.2493	-71.2315	679	330	60% Balsam Fir / 20% White Spruce / 20% Paper Birch, 50yo, 10m high, ES en 1985		24.9	CANOPY	NATURAL	LABORATORY	22	6.9	0.8	1.3	0.5					0.339875	0.120402
117	SERS_26	JUNE	2022	RD1022	2022_LAUR1-2 OPEN PTI	28	0.351	Bryophytes	Pleurocarps	Ptilium	Ptilium crista-castrensis	BOREAL	QBC	EASTERN CANADA	LAURENTIDES	1	2			OPEN	D (25-40%)	SPRUCE	ROADSIDE	GROUND	47.7361	-71.2097	747	40	Black spruce and larix, 11.5-16.4m, 80 yo		24.9	CANOPY	NATURAL	LABORATORY	22	13.6	1.6	2.5	0.6		2.52814	24.2058	38.9769
118	SERS_27	JUNE	2022	RD1023	2022_LAUR1-2 CLOSED PLEU	28	0.3521	Bryophytes	Pleurocarps	Pleurozium	Pleurozium schreberi	BOREAL	QBC	EASTERN CANADA	LAURENTIDES	1	2			CLOSED	D (25-40%)	SPRUCE	ROADSIDE	GROUND	47.7361	-71.2097	747	40	Black spruce and larix, 11.5-16.4m, 80 yo		25	CANOPY	NATURAL	LABORATORY	22	2.4	0.3	0.4	0.4
119	SERS_28	JUNE	2022	RD1024	2022_LAUR2-1 CLOSED PLEU	28	0.3488	Bryophytes	Pleurocarps	Pleurozium	Pleurozium schreberi	BOREAL	QBC	EASTERN CANADA	LAURENTIDES	2	1			CLOSED	A (­>80%)	PINE	ROADSIDE	GROUND	47.2493	-71.2315	679	330	60% Balsam Fir / 20% White Spruce / 20% Paper Birch, 50yo, 10m high, ES en 1985		25.1	CANOPY	NATURAL	LABORATORY	22	2.5	0.3	0.5	0.3
120	SERS_29	JUNE	2022	RD1025	2022_LAUR1-2 OPEN PLEU GRN	28	0.3423	Bryophytes	Pleurocarps	Pleurozium	Pleurozium schreberi	BOREAL	QBC	EASTERN CANADA	LAURENTIDES	1	2			OPEN	D (25-40%)	SPRUCE	ROADSIDE	GROUND	47.7361	-71.2097	747	40	Black spruce and larix, 11.5-16.4m, 80 yo		25.1	CANOPY	NATURAL	LABORATORY	22	4.4	0.5	0.8	0.4
121	SERS_30	JUNE	2022	RD1026	2022_LAUR2-1 OPEN PLEU	28	0.3176	Bryophytes	Pleurocarps	Pleurozium	Pleurozium schreberi	BOREAL	QBC	EASTERN CANADA	LAURENTIDES	2	1			OPEN	A (­>80%)	PINE	ROADSIDE	GROUND	47.2493	-71.2315	679	330	60% Balsam Fir / 20% White Spruce / 20% Paper Birch, 50yo, 10m high, ES en 1985		25.2	CANOPY	NATURAL	LABORATORY	22	3.2	0.4	0.6	0.3					0.406802	0.0986394
122	SERS_31	JUNE	2022	RD1025	2022_LAUR1-2 OPEN PLEU YLW	28	0.3886	Bryophytes	Pleurocarps	Pleurozium	Pleurozium schreberi	BOREAL	QBC	EASTERN CANADA	LAURENTIDES	1	2			OPEN	D (25-40%)	SPRUCE	ROADSIDE	GROUND	47.7361	-71.2097	747	40	Black spruce and larix, 11.5-16.4m, 80 yo		25.3	CANOPY	NATURAL	LABORATORY	22	13.7	1.4	2.2	0.4		2.4231	22.4254	36.6352	0.455303	0.0667146
123	SERS_32	JUNE	2022	RD1027	2022_LAUR2-2 OPEN PTI & Indet	28	0.3376	Bryophytes	Pleurocarps	Ptilium	Ptilium crista-castrensis	BOREAL	QBC	EASTERN CANADA	LAURENTIDES	2	2			OPEN	A (­>80%)	PINE	ROADSIDE	GROUND	47.2915	-71.1914	767	200	70% Balsam Fir / 20% White Spruce / 10% Black Spruce, 50yo, 12m high, ES en 1985		25.4	CANOPY	NATURAL	LABORATORY	22	18.9	2.2	3.6	0.5		2.33243	20.8886	34.5585	0.365007	0.111732
124	SERS_33	JUNE	2022	RD1028	2022_LAUR2-2 CLOSED PLEU	28	0.353	Bryophytes	Pleurocarps	Pleurozium	Pleurozium schreberi	BOREAL	QBC	EASTERN CANADA	LAURENTIDES	2	2			CLOSED	A (­>80%)	PINE	ROADSIDE	GROUND	47.2915	-71.1914	767	200	70% Balsam Fir / 20% White Spruce / 10% Black Spruce, 50yo, 12m high, ES en 1985		25.4	CANOPY	NATURAL	LABORATORY	22	2.4	0.3	0.4	0.3
125	SERS_34	JUNE	2022	RD1029	2022_TIR1-2 SK OPEN PLEU	28	0.364	Bryophytes	Pleurocarps	Pleurozium		BOREAL	QBC	EASTERN CANADA	III	1	2			OPEN	A (­>80%)	SPRUCE	SPRUCE FOREST	GROUND	49.2124	-73.6461	420	3200	20m from small road, Black spruce, Pine, 11.5-16.4m, 90yo		25.4	CANOPY	NATURAL	LABORATORY	22	9.7	1	1.7	0.3		2.558	24.7119	39.6303	0.213158	0.0474859
126	SERS_35	JUNE	2022	RD1030	2022_LAUR2-2 OPEN PLEU GRN	28	0.3837	Bryophytes	Pleurocarps	Pleurozium	Pleurozium schreberi	BOREAL	QBC	EASTERN CANADA	LAURENTIDES	2	2			OPEN	A (­>80%)	PINE	ROADSIDE	GROUND	47.2915	-71.1914	767	200	70% Balsam Fir / 20% White Spruce / 10% Black Spruce, 50yo, 12m high, ES en 1985		25.5	CANOPY	NATURAL	LABORATORY	22	5.1	0.5	0.8	0.4					0.218815	0.0751719
127	SERS_36	JUNE	2022	RD1031	2022_TIR1-2 SK OPEN PTI	28	0.3419	Bryophytes	Pleurocarps	Ptilium	Ptilium crista-castrensis	BOREAL	QBC	EASTERN CANADA	III	1	2			OPEN	A (­>80%)	SPRUCE	SPRUCE FOREST	GROUND	49.2124	-73.6461	420	3200	20m from small road, Black spruce, Pine, 11.5-16.4m, 90yo		25.5	CANOPY	NATURAL	LABORATORY	22	9.2	1.1	1.7	0.5					0.21086	0.068513
128	SERS_37	JUNE	2022	RD1030	2022_LAUR2-2 OPEN PLEU YLW	28	0.3762	Bryophytes	Pleurocarps	Pleurozium	Pleurozium schreberi	BOREAL	QBC	EASTERN CANADA	LAURENTIDES	2	2			OPEN	A (­>80%)	PINE	ROADSIDE	GROUND	47.2915	-71.1914	767	200	70% Balsam Fir / 20% White Spruce / 10% Black Spruce, 50yo, 12m high, ES en 1985		25.5	CANOPY	NATURAL	LABORATORY	22	6.8	0.7	1.1	0.3
129	SERS_38	JUNE	2022	RD1032	2022_TIR1-2 RD CLOSED PLEU GRN	28	0.3531	Bryophytes	Pleurocarps	Pleurozium	Pleurozium schreberi	BOREAL	QBC	EASTERN CANADA	III	1	2			CLOSED	A (­>80%)	SPRUCE	SPRUCE FOREST	GROUND	49.2123	-73.6453	420	3200	20m from small road, Black spruce, Pine, 11.5-16.4m, 90yo		25.6	CANOPY	NATURAL	LABORATORY	22	2	0.2	0.4	0.3					0.219862	0.040165
130	SERS_39	JUNE	2022	RD1032	2022_TIR1-2 RD CLOSED PLEU YLW	28	0.3634	Bryophytes	Pleurocarps	Pleurozium	Pleurozium schreberi	BOREAL	QBC	EASTERN CANADA	III	1	2			CLOSED	A (­>80%)	SPRUCE	SPRUCE FOREST	GROUND	49.2123	-73.6453	420	3200	20m from small road, Black spruce, Pine, 11.5-16.4m, 90yo		25.6	CANOPY	NATURAL	LABORATORY	22	2.7	0.3	0.5	0.3					0.246552	0.0358006
131	SERS_40	JUNE	2022	RD1033	2022_TIR2-1 RD CLOSED PLEU GRN	28	0.3886	Bryophytes	Pleurocarps	Pleurozium	Pleurozium schreberi	BOREAL	QBC	EASTERN CANADA	III	2	1			CLOSED	C(40-60%)	PINE	PINE FOREST	GROUND	49.1771	-73.6301	450	1300	Grey pine, 90yo, 11.5-16.5m high		25.6	CANOPY	NATURAL	LABORATORY	22	2.2	0.2	0.4	0.4
132	SERS_41	JUNE	2022	RD1033	2022_TIR2-1 RD CLOSED PLEU YLW	28	0.3827	Bryophytes	Pleurocarps	Pleurozium	Pleurozium schreberi	BOREAL	QBC	EASTERN CANADA	III	2	1			CLOSED	C(40-60%)	PINE	PINE FOREST	GROUND	49.1771	-73.6301	450	1300	Grey pine, 90yo, 11.5-16.5m high		25.7	CANOPY	NATURAL	LABORATORY	22	18.6	1.9	3.1	0.3		2.1644	18.0407	30.5669	0.324845	0.0511906
133	SERS_42	JUNE	2022	RD1034	2022_TIR1-2 RD CLOSED PTI GRN	28	0.353	Bryophytes	Pleurocarps	Ptilium	Ptilium crista-castrensis	BOREAL	QBC	EASTERN CANADA	III	1	2			CLOSED	A (­>80%)	SPRUCE	SPRUCE FOREST	GROUND	49.2123	-73.6453	420	3200	20m from small road, Black spruce, Pine, 11.5-16.4m, 90yo		25.7	CANOPY	NATURAL	LABORATORY	22	2.9	0.3	0.5	0.6
134	SERS_43	JUNE	2022	RD1035	2022_TIR2-1 RD CLOSED PTI & PLEU	28	0.3429	Bryophytes	Pleurocarps	Ptilium	Ptilium crista-castrensis	BOREAL	QBC	EASTERN CANADA	III	2	1			CLOSED	C(40-60%)	PINE	PINE FOREST	GROUND	49.1771	-73.6301	450	1300	Grey pine, 90yo, 11.5-16.5m high		25.7	CANOPY	NATURAL	LABORATORY	22	2.2	0.2	0.4	0.6					0.305112	0.06943
135	SERS_44	JUNE	2022	RD1036	2022_TIR2-1 RD OPEN PTI & PLEU	28	0.1777	Bryophytes	Pleurocarps	Ptilium	Ptilium crista-castrensis	BOREAL	QBC	EASTERN CANADA	III	2	1			OPEN	C(40-60%)	PINE	PINE FOREST	GROUND	49.1771	-73.6301	450	1300	Grey pine, 90yo, 11.5-16.5m high		25.8	CANOPY	NATURAL	LABORATORY	22	4	0.9	1.4	0.7					0.339295	0.0624531
136	SERS_45	JUNE	2022	RD1034	2022_TIR1-2 RD CLOSED PTI YLW	28	0.369	Bryophytes	Pleurocarps	Ptilium	Ptilium crista-castrensis	BOREAL	QBC	EASTERN CANADA	III	1	2			CLOSED	A (­>80%)	SPRUCE	SPRUCE FOREST	GROUND	49.2123	-73.6453	420	3200	20m from small road, Black spruce, Pine, 11.5-16.4m, 90yo		25.8	CANOPY	NATURAL	LABORATORY	22	4.5	0.5	0.8	0.7
137	SERS_46	JUNE	2022	RD1037	2022_TIR1-2 CLOSED SK PLEU GRN	28	0.2681	Bryophytes	Pleurocarps	Pleurozium	Pleurozium schreberi	BOREAL	QBC	EASTERN CANADA	III	1	2			CLOSED	A (­>80%)	SPRUCE	SPRUCE FOREST	GROUND	49.2124	-73.6461	420	3200	20m from small road, Black spruce, Pine, 11.5-16.4m, 90yo		25.8	CANOPY	NATURAL	LABORATORY	22	2.3	0.3	0.5	0.4					0.129637	0.0380489
138	SERS_47	JUNE	2022	RD1037	2022_TIR1-2 CLOSED SK PLEU YLW	28	0.3088	Bryophytes	Pleurocarps	Pleurozium	Pleurozium schreberi	BOREAL	QBC	EASTERN CANADA	III	1	2			CLOSED	A (­>80%)	SPRUCE	SPRUCE FOREST	GROUND	49.2124	-73.6461	420	3200	20m from small road, Black spruce, Pine, 11.5-16.4m, 90yo		25.8	CANOPY	NATURAL	LABORATORY	22	2.7	0.3	0.5	0.3
139	SERS_48	JUNE	2022	RD1038	2022_TIR1-2 OPEN RD PTI	28	0.3245	Bryophytes	Pleurocarps	Ptilium	Ptilium crista-castrensis	BOREAL	QBC	EASTERN CANADA	III	1	2				A (­>80%)	SPRUCE	SPRUCE FOREST	GROUND	49.2123	-73.6453	420	3200	20m from small road, Black spruce, Pine, 11.5-16.4m, 90yo		25.9	CANOPY	NATURAL	LABORATORY	22	5.3	0.6	1	0.4					0.21414	0.0414509
140	SERS_49	JUNE	2022	RD1039	2022_TIR1-2 RD OPEN PLEU	28	0.2916	Bryophytes	Pleurocarps	Pleurozium	Pleurozium schreberi	BOREAL	QBC	EASTERN CANADA	III	1	2				A (­>80%)	SPRUCE	SPRUCE FOREST	GROUND	49.2123	-73.6453	420	3200	20m from small road, Black spruce, Pine, 11.5-16.4m, 90yo		25.9	CANOPY	NATURAL	LABORATORY	22	2.2	0.3	0.5	0.3
141	SERS_50	JUNE	2022	RD1040	2022_TIR1-2 SK CLOSED PTI GRN	28	0.2983	Bryophytes	Pleurocarps	Ptilium	Ptilium crista-castrensis	BOREAL	QBC	EASTERN CANADA	III	1	2			CLOSED	A (­>80%)	SPRUCE	SPRUCE FOREST	GROUND	49.2124	-73.6461	420	3200	20m from small road, Black spruce, Pine, 11.5-16.4m, 90yo		25.9	CANOPY	NATURAL	LABORATORY	22	4.2	0.5	0.9	1.5
142	SERS_51	JUNE	2022	RD1040	2022_TIR1-2 SK CLOSED PTI YLW	28	0.4882	Bryophytes	Pleurocarps	Ptilium	Ptilium crista-castrensis	BOREAL	QBC	EASTERN CANADA	III	1	2			CLOSED	A (­>80%)	SPRUCE	SPRUCE FOREST	GROUND	49.2124	-73.6461	420	3200	20m from small road, Black spruce, Pine, 11.5-16.4m, 90yo		26	CANOPY	NATURAL	LABORATORY	22	3.6	0.3	0.5	1.3
143	SERS_52	JUNE	2022	RD1041	2022_LAUR1-1 CLOSED PTI	28	0.2187	Bryophytes	Pleurocarps	Ptilium	Ptilium crista-castrensis	BOREAL	QBC	EASTERN CANADA	LAURENTIDES	1	1			CLOSED	C (40-60%)	SPRUCE	ROADSIDE	GROUND	47.7875	-71.2235	729	30	Black spruce, 120yo, 11.5-16.4m, 40-60%		25.9	CANOPY	NATURAL	LABORATORY	22	2.4	0.4	0.7	0.3					0.518252	0.111192
144	SERS_53	JUNE	2022	RD1042	2022_TIR WF C OPEN (UNDER TREE) TRI	28	0.3796	Lichen	Tripartite	Peltigera	Peltigera aphthosa	BOREAL	QBC	EASTERN CANADA	III	1	1	3	WF C	OPEN	A (­>80%)	SPRUCE	WINDFALL	GROUND	49.2147	-73.6482	424	3200			25.9	CANOPY	NATURAL	LABORATORY	22	82.9	8.4	13.6	0.2		2.00814	15.3923	26.6781	0.0263796	0.00762017
145	SERS_54	JUNE	2022	RD1043	2022_TIR WF A CLOSED PELT BI	28	0.4023	Lichen	Bipartite	Peltigera	Peltigera aphthosa	BOREAL	QBC	EASTERN CANADA	III	1	1	1	WF A	CLOSED	A (­>80%)	SPRUCE	WINDFALL	GROUND	49.2134	-73.6478	420	3100			25.9	CANOPY	NATURAL	LABORATORY	22	70.2	6.7	10.9	0.3		1.88243	13.2615	23.4175	0.137794	0.0639988
146	SERS_55	JUNE	2022	RD1044	2022_TIR WF A CLOSED PELT TRI	28	0.2531	Lichen	Tripartite	Peltigera	Peltigera aphthosa	BOREAL	QBC	EASTERN CANADA	III	1	1	1	WF A	CLOSED	A (­>80%)	SPRUCE	WINDFALL	GROUND	49.2134	-73.6478	420	3100			25.9	CANOPY	NATURAL	LABORATORY	22	218.1	33.2	53.6	0.4		1.88571	13.3172	23.5043	0.16433	0.0580317
147	SERS_56	JUNE	2022	RD1045	2022_TIR WF A PELT BI	28	0.4465	Lichen	Bipartite	Peltigera	Peltigera aphthosa	BOREAL	QBC	EASTERN CANADA	III	1	1	1	WF A		A (­>80%)	SPRUCE	WINDFALL	GROUND	49.2134	-73.6478	420	3100			26	CANOPY	NATURAL	LABORATORY	22	11.1	1	1.5	0.3		2.9576	31.4847	47.8911	0.149662	0.109
148	SERS_57	JUNE	2022	RD1046	2022_TIR WF A OPEN PELT BI	28	0.4937	Lichen	Bipartite	Peltigera	Peltigera aphthosa	BOREAL	QBC	EASTERN CANADA	III	1	1	1	WF A	OPEN	A (­>80%)	SPRUCE	WINDFALL	GROUND	49.2134	-73.6478	420	3100			24.8	CANOPY	NATURAL	LABORATORY	22	195.2	15.9	25.7	0.2		1.31563	3.65466	7.05161	0.171542	0.0540565
149	SERS_58	JUNE	2022	RD1047	2022_TIR2-1 SK PELT TRI	28	0.6318	Lichen	Tripartite	Peltigera	Peltigera aphthosa	BOREAL	QBC	EASTERN CANADA	III	2	1				C(40-60%)	PINE	PINE FOREST	GROUND	49.1771	-73.6301	450	1300	Grey pine, 90yo, 11.5-16.5m high		24.8	CANOPY	NATURAL	LABORATORY	22	50	3.2	5.1	0.3		1.7185	10.4831	18.9768	0.221579	0.0550367
150	SERS_59	JUNE	2022	RD1048	2022_TIR1-2 RD OPEN PELT TRI	28	0.4255	Lichen	Tripartite	Peltigera	Peltigera aphthosa	BOREAL	QBC	EASTERN CANADA	III	1	2			OPEN	A (­>80%)	SPRUCE	SPRUCE FOREST	GROUND	49.2123	-73.6453	420	3200	20m from small road, Black spruce, Pine, 11.5-16.4m, 90yo		24.9	CANOPY	NATURAL	LABORATORY	22	218.7	20.7	33.3	1.2		2.15137	17.8199	30.2494	0.169604	0.0266167
151	SERS_60	JUNE	2022	RD1049	2022_TIR2-1 SK PELT BI	28	0.4396	Lichen	Bipartite	Peltigera	Peltigera aphthosa	BOREAL	QBC	EASTERN CANADA	III	2	1				C(40-60%)	PINE	PINE FOREST	GROUND	49.1771	-73.6301	450	1300	Grey pine, 90yo, 11.5-16.5m high		24.9	CANOPY	NATURAL	LABORATORY	22	997.6	91.2	147.1	5.1		1.87425	13.1229	23.2011	0.217884	0.0500386
152	SERS_61	JUNE	2022	RD1050	2022_TIR WF B PELT BI	28	0.4272	Lichen	Bipartite	Peltigera	Peltigera aphthosa	BOREAL	QBC	EASTERN CANADA	III	1	1	2	WF B		A (­>80%)	SPRUCE	WINDFALL	GROUND	49.2151	-73.6473	423				24.9	CANOPY	NATURAL	LABORATORY	22	701.8	66	106.4	2.4		1.94157	14.2639	24.9666	0.273396	0.0501955
153	SERS_62	JUNE	2022	RD1051	2022_TIR1-2 RD OPEN PELT TRI	28	0.4357	Lichen	Bipartite	Peltigera	Peltigera aphthosa	BOREAL	QBC	EASTERN CANADA	III	1	2			OPEN	A (­>80%)	SPRUCE	SPRUCE FOREST	GROUND	49.2123	-73.6453	420	3200	20m from small road, Black spruce, Pine, 11.5-16.4m, 90yo		24.9	CANOPY	NATURAL	LABORATORY	22	225.4	20.8	33.5	0.6		1.14514	0.765133	1.51865	0.103535	0.068234
154	SERS_63	JUNE	2022	RD1052	2022_LAUR1-2 ROADSIDE STER TRI	28	0.7549	Lichen	Tripartite	Stereocaulon		BOREAL	QBC	EASTERN CANADA	LAURENTIDES	1	2				D (25-40%)	SPRUCE	ROADSIDE	GROUND	47.7361	-71.2097	747	40	Black spruce and larix, 11.5-16.4m, 80 yo		24.9	CANOPY	NATURAL	LABORATORY	22	248.3	13.2	21.3	0.2		1.08729	-0.215496	-0.431924
155	SERS_64	JUNE	2022	RD1053	2022_LAUR1-2 STER TRI	28	0.8915	Lichen	Tripartite	Stereocaulon		BOREAL	QBC	EASTERN CANADA	LAURENTIDES	1	2				D (25-40%)	SPRUCE	ROADSIDE	GROUND	47.7361	-71.2097	747	40	Black spruce and larix, 11.5-16.4m, 80 yo		25	CANOPY	NATURAL	LABORATORY	22	14	0.6	1	0.3		2.486	23.4915	38.0456
156	SERS_65	JUNE	2022	RD1054	2022_TIR1-2 STER TRI	28	0.8152	Lichen	Tripartite	Stereocaulon		BOREAL	QBC	EASTERN CANADA	III	1	2				A (­>80%)	SPRUCE	SPRUCE FOREST	GROUND	49.2124	-73.6461	420	3200	20m from small road, Black spruce, Pine, 11.5-16.4m, 90yo		25.1	CANOPY	NATURAL	LABORATORY	22	360.2	17.6	28.5	0.2		1.33814	4.03632	7.75944
157	SERS_66	JUNE	2022	RD1055	2022_TIR EXIT RD STER TRI	28	1.5331	Lichen	Tripartite	Stereocaulon		BOREAL	QBC	EASTERN CANADA	III	1	1				C(40-60%)	SPRUCE	ROADSIDE	GROUND	49.2141	-73.6459	420				25.1	CANOPY	NATURAL	LABORATORY	22	28.9	0.8	1.2	0.2		1.8157	12.1305	21.6364
158	SERS_67	JUNE	2022	RD 1056	2022_TIR WF C CLOSED PARKING STER TRI	28	1.0169	Lichen	Tripartite	Stereocaulon		BOREAL	QBC	EASTERN CANADA	III	1	1	3	WF C	CLOSED	A (­>80%)	SPRUCE	WINDFALL	GROUND	49.2147	-73.6482	424	3200			25.1	CANOPY	NATURAL	LABORATORY	22	56.2	2.2	3.6	0.2		1.28571	3.1477	6.10329	0.587983	0.0661465
159	SERS_68	JUNE	2022	RD1057	2022_LAUR2-1 OPEN SPH	28	0.2632	Bryophytes	Sphagnum	Sphagnum	Sphagnum spp.	BOREAL	QBC	EASTERN CANADA	LAURENTIDES	2	1			OPEN	A (­>80%)	PINE	ROADSIDE	GROUND	47.2493	-71.2315	679	330	60% Balsam Fir / 20% White Spruce / 20% Paper Birch, 50yo, 10m high, ES en 1985		25.1	CANOPY	NATURAL	LABORATORY	22	5.6	0.8	1.4	0.5					0.293142	0.13814
160	SERS_69	JUNE	2022	RD1058	2022_TIR WF B OPEN (UNDER LABORADOR T) SPH	28	0.2374	Bryophytes	Sphagnum	Sphagnum	Sphagnum spp.	BOREAL	QBC	EASTERN CANADA	III	1	1	2	WF B	OPEN	A (­>80%)	SPRUCE	WINDFALL	GROUND	49.2151	-73.6473	423	3300			25.2	CANOPY	NATURAL	LABORATORY	22	5.9	1	1.6	0.8
161	SERS_70	JUNE	2022	RD1059	2022_TIR1-2-1 SK SPH	28	0.2658	Bryophytes	Sphagnum	Sphagnum	Sphagnum spp.	BOREAL	QBC	EASTERN CANADA	III	1	2			OPEN	A (­>80%)	SPRUCE	SPRUCE FOREST	GROUND	49.2124	-73.6461	420	3200	20m from small road, Black spruce, Pine, 11.5-16.4m, 90yo		25.2	CANOPY	NATURAL	LABORATORY	22	5.1	0.8	1.2	0.6					0.180372	0.122999
162	SERS_71	JUNE	2022	RD1060	2022_LAUR2-1 CLOSED SPH	28	0.4568	Bryophytes	Sphagnum	Sphagnum	Sphagnum spp.	BOREAL	QBC	EASTERN CANADA	LAURENTIDES	2	1			CLOSED	A (­>80%)	PINE	ROADSIDE	GROUND	47.2493	-71.2315	679	330	60% Balsam Fir / 20% White Spruce / 20% Paper Birch, 50yo, 10m high, ES en 1985		25.2	CANOPY	NATURAL	LABORATORY	22	7.1	0.6	1	0.8
163	SERS_72	JUNE	2022	RD1061	2022-LAUR1-1 OPEN SPH	28	0.3095	Bryophytes	Sphagnum	Sphagnum	Sphagnum spp.	BOREAL	QBC	EASTERN CANADA	LAURENTIDES	1	1			OPEN	C (40-60%)	SPRUCE	ROADSIDE	GROUND	47.7875	-71.2235	729	30	Black spruce, 120yo, 11.5-16.4m, 40-60%		25.2	CANOPY	NATURAL	LABORATORY	22	14.7	1.9	3	0.6		7.848	114.373	106.705	0.323761	0.251725
164	SERS_73	JUNE	2022	RD1062	2022_LAUR2-2 OPEN SPH	28	0.3082	Bryophytes	Sphagnum	Sphagnum	Sphagnum spp.	BOREAL	QBC	EASTERN CANADA	LAURENTIDES	2	2			OPEN	A (­>80%)	PINE	ROADSIDE	GROUND	47.2915	-71.1914	767	200	70% Balsam Fir / 20% White Spruce / 10% Black Spruce, 50yo, 12m high, ES en 1985		25.3	CANOPY	NATURAL	LABORATORY	22	4.4	0.6	0.9	0.7					0.220115	0.284022
165	SERS_74	JUNE	2022	RD1063	2022_TIR1-2 OPEN HYL	28	0.3861	Bryophytes	Pleurocarps	Hylocomium	Hylocomium splendens	BOREAL	QBC	EASTERN CANADA	III	1	2			OPEN	A (­>80%)	SPRUCE	SPRUCE FOREST	GROUND	49.2124	-73.6461	420	3200	20m from small road, Black spruce, Pine, 11.5-16.4m, 90yo		25.3	CANOPY	NATURAL	LABORATORY	22	12.6	1.3	2.1	0.7		3.5753	41.9542	59.1095
166	SERS_75	JUNE	2022	RD1064	2022_LAUR2-1 CLOSED HYL	28	0.4084	Bryophytes	Pleurocarps	Hylocomium	Hylocomium splendens	BOREAL	QBC	EASTERN CANADA	LAURENTIDES	2	1			CLOSED	A (­>80%)	PINE	ROADSIDE	GROUND	47.2493	-71.2315	679	330	60% Balsam Fir / 20% White Spruce / 20% Paper Birch, 50yo, 10m high, ES en 1985		23.9	CANOPY	NATURAL	LABORATORY	22	5.8	0.6	1	0.6					0.380757	0.114872
167	SERS_76	JUNE	2022	RD1065	2022TIR1-2 CLOSED HYL	28	0.3648	Bryophytes	Pleurocarps	Hylocomium	Hylocomium splendens	BOREAL	QBC	EASTERN CANADA	III	1	2			CLOSED	A (­>80%)	SPRUCE	SPRUCE FOREST	GROUND	49.2124	-73.6461	420	3200	20m from small road, Black spruce, Pine, 11.5-16.4m, 90yo		23.8	CANOPY	NATURAL	LABORATORY	22	3.7	0.4	0.7	0.7					0.26115	0.0700646
168	SERS_77	JUNE	2022	RD1066	2022_TIR WF C OPEN HYL	28	0.3043	Bryophytes	Pleurocarps	Hylocomium	Hylocomium splendens	BOREAL	QBC	EASTERN CANADA	III	1	1	3	WF C	OPEN	A (­>80%)	SPRUCE	WINDFALL	GROUND	49.2147	-73.6482	424	3200			23.8	CANOPY	NATURAL	LABORATORY	22	4.9	0.7	1.1	0.5
169	SERS_78	JUNE	2022	RD1067	2022_TIR WF C CLOSED HYL	28	0.293	Bryophytes	Pleurocarps	Hylocomium	Hylocomium splendens	BOREAL	QBC	EASTERN CANADA	III	1	1	3	WF C	CLOSED	A (­>80%)	SPRUCE	WINDFALL	GROUND	49.2147	-73.6482	424	3200			23.7	CANOPY	NATURAL	LABORATORY	22	4	0.6	0.9	0.4					0.222748	0.0693653
170	SERS_79	JUNE	2022	RD1068	2022_LAUR1-2 CLOSED HYL	28	0.339	Bryophytes	Pleurocarps	Hylocomium	Hylocomium splendens	BOREAL	QBC	EASTERN CANADA	LAURENTIDES	1	2			CLOSED	D (25-40%)	SPRUCE	ROADSIDE	GROUND	47.7361	-71.2097	747	40	Black spruce and larix, 11.5-16.4m, 80 yo		23.6	CANOPY	NATURAL	LABORATORY	22	#N/A
171	SERS_80	JUNE	2022	RD1069	2022_LAUR2-1 OPEN HYL	28	0.2812	Bryophytes	Pleurocarps	Hylocomium	Hylocomium splendens	BOREAL	QBC	EASTERN CANADA	LAURENTIDES	2	1			OPEN	A (­>80%)	PINE	ROADSIDE	GROUND	47.2493	-71.2315	679	330	60% Balsam Fir / 20% White Spruce / 20% Paper Birch, 50yo, 10m high, ES en 1985		23.6	CANOPY	NATURAL	LABORATORY	22	10.5	1.6	2.6	0.6					0.310196	0.125003
172	SERS_81	JUNE	2022	RD1070	2022_LAUR1-1 CLOSED HYL	28	0.3124	Bryophytes	Pleurocarps	Hylocomium	Hylocomium splendens	BOREAL	QBC	EASTERN CANADA	LAURENTIDES	1	1			CLOSED	C (40-60%)	SPRUCE	ROADSIDE	GROUND	47.7875	-71.2235	729	30	Black spruce, 120yo, 11.5-16.4m, 40-60%		23.4	CANOPY	NATURAL	LABORATORY	22	9.3	1.3	2.1	0.5		3.64814	43.1889	60.3243
173	SERS_82	JUNE	2022	RD1071	2022_TIR1-2 CLOSED DIC	28	0.2201	Bryophytes	Pleurocarps	Dicranum	Dicranum polysetum	BOREAL	QBC	EASTERN CANADA	III	1	2			CLOSED	A (­>80%)	SPRUCE	SPRUCE FOREST	GROUND	49.2124	-73.6461	420	3200	20m from small road, Black spruce, Pine, 11.5-16.4m, 90yo		23.4	CANOPY	NATURAL	LABORATORY	22	2.8	0.5	0.9	0.6
174	SERS_83	JUNE	2022	RD1072	2022_LAUR1-2 OPEN DIC	28	0.1711	Bryophytes	Pleurocarps	Dicranum	Dicranum polysetum	BOREAL	QBC	EASTERN CANADA	LAURENTIDES	1	2			OPEN	D (25-40%)	SPRUCE	ROADSIDE	GROUND	47.7361	-71.2097	747	40	Black spruce and larix, 11.5-16.4m, 80 yo		23.3	CANOPY	NATURAL	LABORATORY	22	7.9	2	3.2	0.8					0.469714	0.0772555
175	SERS_84	JUNE	2022	RD1073	2022_TIR1-2 OPEN DIC	28	0.4952	Bryophytes	Pleurocarps	Dicranum	Dicranum polysetum	BOREAL	QBC	EASTERN CANADA	III	1	2			OPEN	A (­>80%)	SPRUCE	SPRUCE FOREST	GROUND	49.2124	-73.6461	420	3200	20m from small road, Black spruce, Pine, 11.5-16.4m, 90yo		23.2	CANOPY	NATURAL	LABORATORY	22	2	0.2	0.3	1.6					0.359116	0.0617566
176	SERS_85	JUNE	2022	RD1074	2022_LAUR2-1 CLOSED DIC	28	0.2793	Bryophytes	Pleurocarps	Dicranum	Dicranum polysetum	BOREAL	QBC	EASTERN CANADA	LAURENTIDES	2	1			CLOSED	A (­>80%)	PINE	ROADSIDE	GROUND	47.2493	-71.2315	679	330	60% Balsam Fir / 20% White Spruce / 20% Paper Birch, 50yo, 10m high, ES en 1985		23.2	CANOPY	NATURAL	LABORATORY	22	5.3	0.8	1.3	2.6
177	SERS_86	JUNE	2022	RD1075	2022_LAUR2-1 OPEN DIC	28	0.3131	Bryophytes	Pleurocarps	Dicranum	Dicranum polysetum	BOREAL	QBC	EASTERN CANADA	LAURENTIDES	2	1			OPEN	A (­>80%)	PINE	ROADSIDE	GROUND	47.2493	-71.2315	679	330	60% Balsam Fir / 20% White Spruce / 20% Paper Birch, 50yo, 10m high, ES en 1985		23.1	CANOPY	NATURAL	LABORATORY	22	0.4	0.1	0.1	0					0.490988	0.128171
178	SERS_87	JUNE	2022	RD1076	2022_TIR2-2 OPEN DIC	28	0.3356	Bryophytes	Pleurocarps	Dicranum	Dicranum polysetum	BOREAL	QBC	EASTERN CANADA	III	2	2			OPEN	B(60-80%)	PINE/SPRUCE	SPRUCE FOREST	GROUND	49.1774	-73.6287	350	1400	Grey pine with Black spruce, 90yo, 11.5-16.4		23	CANOPY	NATURAL	LABORATORY	22	2.8	0.4	0.6	3.1
179	SERS_88	JUNE	2022	RD1077	2022_LAUR1-2 CLOSED DIC	28	0.3844	Bryophytes	Pleurocarps	Dicranum	Dicranum polysetum	BOREAL	QBC	EASTERN CANADA	LAURENTIDES	1	2			CLOSED	D (25-40%)	SPRUCE	ROADSIDE	GROUND	47.7361	-71.2097	747	40	Black spruce and larix, 11.5-16.4m, 80 yo		23	CANOPY	NATURAL	LABORATORY	22	2.2	0.2	0.4	3.1
180	SERS_89	JUNE	2022	RD1078	2022_TIR2-2 CLOSED DIC	28	0.2789	Bryophytes	Pleurocarps	Dicranum	Dicranum polysetum	BOREAL	QBC	EASTERN CANADA	III	2	2			CLOSED	B(60-80%)	PINE/SPRUCE	SPRUCE FOREST	GROUND	49.1774	-73.6287	350	1400	Grey pine with Black spruce, 90yo, 11.5-16.4		22.9	CANOPY	NATURAL	LABORATORY	22	2.4	0.4	0.6	1.2
181	SERS_90	JUNE	2022	RD1079	2022_LAUR2-1 OPEN ANA	28	0.3361	Bryophytes	Liverwort			BOREAL	QBC	EASTERN CANADA	LAURENTIDES	2	1			OPEN	A (­>80%)	PINE	ROADSIDE	GROUND	47.2493	-71.2315	679	330	60% Balsam Fir / 20% White Spruce / 20% Paper Birch, 50yo, 10m high, ES en 1985		22.8	CANOPY	NATURAL	LABORATORY	22	2.2	0.3	0.5	0.3
182	SERS_91	JUNE	2022	RD1080	2022_LAUR1-2 OPEN ANA	28	0.2994	Bryophytes	Liverwort			BOREAL	QBC	EASTERN CANADA	LAURENTIDES	1	2			OPEN	D (25-40%)	SPRUCE	ROADSIDE	GROUND	47.7361	-71.2097	747	40	Black spruce and larix, 11.5-16.4m, 80 yo		22.7	CANOPY	NATURAL	LABORATORY	22	4.3	0.6	1	0.3
183	SERS_92	JUNE	2022	RD1081	2022_TIR WF B OPEN UNDER TREE HYL	28	0.425	Bryophytes	Pleurocarps	Hylocomium	Hylocomium splendens	BOREAL	QBC	EASTERN CANADA	III	1	1	2	WF B	OPEN	A (­>80%)	SPRUCE	WINDFALL	GROUND	49.2151	-73.6473	423	3300			22.6	CANOPY	NATURAL	LABORATORY	22	7.9	0.8	1.3	0.3
184	SERS_93	JUNE	2022	RD1082	2022_TIR WF B OPEN UNDER TREE DIC	28	0.3154	Bryophytes	Pleurocarps	Dicranum	Dicranum polysetum	BOREAL	QBC	EASTERN CANADA	III	1	1	2	WF B	OPEN	A (­>80%)	SPRUCE	WINDFALL	GROUND	49.2151	-73.6473	423	3300			22.6	CANOPY	NATURAL	LABORATORY	22	2.4	0.3	0.5	1.1
185	SERS_94	JUNE	2022	RD1083	2022_TIR WF C CLOSED DIC	28	0.3354	Bryophytes	Pleurocarps	Dicranum	Dicranum polysetum	BOREAL	QBC	EASTERN CANADA	III	1	1	3	WF C	CLOSED	A (­>80%)	SPRUCE	WINDFALL	GROUND	49.2147	-73.6482	424	3200			22.5	CANOPY	NATURAL	LABORATORY	22	2.2	0.3	0.5	0.9
186	SERS_95	JUNE	2022	RD1084	2022_TIR WF A CLOSED DIC	28	0.3447	Bryophytes	Pleurocarps	Dicranum	Dicranum polysetum	BOREAL	QBC	EASTERN CANADA	III	1	1	1	WF A	CLOSED	A (­>80%)	SPRUCE	WINDFALL	GROUND	49.2134	-73.6478	420	3100			22.4	CANOPY	NATURAL	LABORATORY	22	2.4	0.3	0.5	2.1
187	SERS_96	JUNE	2022	RD1085	2022_TIR WF C OPEN DIC	28	0.2799	Bryophytes	Pleurocarps	Dicranum	Dicranum polysetum	BOREAL	QBC	EASTERN CANADA	III	1	1	3	WF C	OPEN	A (­>80%)	SPRUCE	WINDFALL	GROUND	49.2147	-73.6482	424	3200			22.3	CANOPY	NATURAL	LABORATORY	22	2.1	0.3	0.5	2.1
188	SERS_97	JUNE	2022	RD1086	2022_LAUR2-2 CLOSED SPH	28	0.4075	Bryophytes	Sphagnum	Sphagnum	Sphagnum spp.	BOREAL	QBC	EASTERN CANADA	LAURENTIDES	2	2			CLOSED	A (­>80%)	PINE	ROADSIDE	GROUND	47.2915	-71.1914	767	200	70% Balsam Fir / 20% White Spruce / 10% Black Spruce, 50yo, 12m high, ES en 1985		22.1	CANOPY	NATURAL	LABORATORY	22	2.7	0.3	0.5	0.7
189	SERS_98	JUNE	2022	RD1087	2022_TIR1-2 SK CLOSED DIC	28	0.2501	Bryophytes	Pleurocarps	Dicranum	Dicranum polysetum	BOREAL	QBC	EASTERN CANADA	III	1	2			CLOSED	A (­>80%)	SPRUCE	SPRUCE FOREST	GROUND	49.2124	-73.6461	420	3300	20m from small road, Black spruce, Pine, 11.5-16.4m, 90yo		22	CANOPY	NATURAL	LABORATORY	22	2.1	0.4	0.6	0.7
190	SERS_99	JUNE	2022	RD1088	2022_TIR WF B OPEN DIC	28	0.3832	Bryophytes	Pleurocarps	Dicranum	Dicranum polysetum	BOREAL	QBC	EASTERN CANADA	III	1	1	2	WF B	OPEN	A (­>80%)	SPRUCE	WINDFALL	GROUND	49.2151	-73.6473	423	3300			22	CANOPY	NATURAL	LABORATORY	22	2.7	0.3	0.5	2.2
191	SERS_100	JUNE	2022	RD1089	2022_LAUR2-2 OPEN DIC	28	0.4139	Bryophytes	Pleurocarps	Dicranum	Dicranum polysetum	BOREAL	QBC	EASTERN CANADA	LAURENTIDES	2	2			OPEN	A (­>80%)	PINE	ROADSIDE	GROUND	47.2915	-71.1914	767	200	70% Balsam Fir / 20% White Spruce / 10% Black Spruce, 50yo, 12m high, ES en 1985		21.9	CANOPY	NATURAL	LABORATORY	22	3.2	0.4	0.6	3.5
192	SERS_101	JUNE	2022	RD1090	2022_LAUR1-1 OPEN DIC	28	0.41	Bryophytes	Pleurocarps	Dicranum	Dicranum polysetum	BOREAL	QBC	EASTERN CANADA	LAURENTIDES	1	1			OPEN	C (40-60%)	SPRUCE	ROADSIDE	GROUND	47.7875	-71.2235	729	30	Black spruce, 120yo, 11.5-16.4m, 40-60%		21.8	CANOPY	NATURAL	LABORATORY	22	6.8	0.8	1.2	1.8
193	SERS_102	JUNE	2022	RD1091	2022_LAUR2-2 CLOSED DIC	28	0.3688	Bryophytes	Pleurocarps	Dicranum	Dicranum polysetum	BOREAL	QBC	EASTERN CANADA	LAURENTIDES	2	2			CLOSED	A (­>80%)	PINE	ROADSIDE	GROUND	47.2915	-71.1914	767	200	70% Balsam Fir / 20% White Spruce / 10% Black Spruce, 50yo, 12m high, ES en 1985		21.7	CANOPY	NATURAL	LABORATORY	22	2.4	0.3	0.5	1.5
194	SERS_103	JUNE	2022	RD1092	2022_TIR1-2 RD OPEN HYL	28	0.368	Bryophytes	Pleurocarps	Hylocomium	Hylocomium splendens	BOREAL	QBC	EASTERN CANADA	III	1	2			OPEN	A (­>80%)	SPRUCE	SPRUCE FOREST	GROUND	49.2123	-73.6453	420	3300	20m from small road, Black spruce, Pine, 11.5-16.4m, 90yo		21.6	CANOPY	NATURAL	LABORATORY	22	3.4	0.4	0.7	0.3
195	SERS_104	JUNE	2022	RD1093	2022_TIR WF A CLOSED HYL	28	0.3565	Bryophytes	Pleurocarps	Hylocomium	Hylocomium splendens	BOREAL	QBC	EASTERN CANADA	III	1	1	1	WF A	CLOSED	A (­>80%)	SPRUCE	WINDFALL	GROUND	49.2134	-73.6478	420	3100			21.5	CANOPY	NATURAL	LABORATORY	22	11.4	1.5	2.4	0.3		4.70529	61.1065	75.8585
196	SERS_105	JUNE	2022	RD1094	2022_LAUR2-2 CLOSED HYL	28	0.3508	Bryophytes	Pleurocarps	Hylocomium	Hylocomium splendens	BOREAL	QBC	EASTERN CANADA	LAURENTIDES	2	2				A (­>80%)	PINE	ROADSIDE	GROUND	47.2915	-71.1914	767	200	70% Balsam Fir / 20% White Spruce / 10% Black Spruce, 50yo, 12m high, ES en 1985		21.4	CANOPY	NATURAL	LABORATORY	22	2.5	0.3	0.5	0.3
197	SERS_106	JUNE	2022	RD1095	2022_TIR2-1 DIC	28	0.4141	Bryophytes	Pleurocarps	Dicranum	Dicranum polysetum	BOREAL	QBC	EASTERN CANADA	III	2	1				C(40-60%)	PINE	PINE FOREST	GROUND	49.1771	-73.6301	450	1300	Grey pine, 90yo, 11.5-16.5m high		21.3	CANOPY	NATURAL	LABORATORY	22	35.9	4.1	6.6	2		1.82971	12.368	22.0134
198	SERS_107	JUNE	2022	RD1096	2022_TIR WF A OPEN HYL	28	0.4007	Bryophytes	Pleurocarps	Hylocomium	Hylocomium splendens	BOREAL	QBC	EASTERN CANADA	III	1	1	1	WF A	OPEN	A (­>80%)	SPRUCE	WINDFALL	GROUND	49.2134	-73.6478	420	3100			21	CANOPY	NATURAL	LABORATORY	22	7.2	0.9	1.4	0.6
201	HBS_01	JUNE	2022	RD1101	2022_DRY_1_A	41.3	0.2079	Bryophytes	Pleurocarps	Thuidium	Thuidium tamariscum	TEMPERATE	NC	EASTERN USA	DRY FALLS	1		CTROL				DECIDIOUS	WATERFALL	ROCK	35.0683	-83.2386	1026	80		861.039	21.2	SURVEY	NATURAL	LABORATORY	22	1.5	0.3	0.6	0.4
202	HBS_02	JUNE	2022	RD1101	2022_DRY_1_C	41.3	0.2513	Bryophytes	Acrocarps	Polytricum	Polytricum commune	TEMPERATE	NC	EASTERN USA	DRY FALLS	1						DECIDIOUS	WATERFALL	ROCK	35.0683	-83.2386	1026	60		1193.35	21.3	SURVEY	NATURAL	LABORATORY	22	39.5	7.4	12.6	0.2
203	HBS_03	JUNE	2022	RD1101	2022_DRY_1_E	41.3	0.5535	Bryophytes	Liverwort			TEMPERATE	NC	EASTERN USA	DRY FALLS	1						DECIDIOUS	WATERFALL	ROCK	35.0683	-83.2386	1026	60		531.418	21.4	SURVEY	NATURAL	LABORATORY	22	1.6	0.1	0.2	0.1
204	HBS_04	JUNE	2022	RD1102	2022_DRY_1_F	41.3	0.3165	Bryophytes	Liverwort	Marchantia	Marchantia polymorpha	TEMPERATE	NC	EASTERN USA	DRY FALLS	1						DECIDIOUS	WATERFALL	ROCK	35.0683	-83.2386	1026	60		541.264	21.4	SURVEY	NATURAL	LABORATORY	22	2	0.3	0.5	0.2					3.33373	0.198371
205	HBS_05	JUNE	2022	RD1102	2022_DRY_1_G	41.3	0.4288	Bryophytes	Liverwort			TEMPERATE	NC	EASTERN USA	DRY FALLS	1						DECIDIOUS	WATERFALL	ROCK	35.0683	-83.2386	1026	60		235.961	21.5	SURVEY	NATURAL	LABORATORY	22	26.5	2.9	4.9	0.1
206	HBS_06	JUNE	2022	RD1103	2022_HBS_6_K	41.3	0.2353	Bryophytes	Acrocarps			TEMPERATE	NC	EASTERN USA	HBS CAMPUS	6						URBAN			35.0533	-83.1881	1168	70		1058.1	21.5	SURVEY	NATURAL	LABORATORY	22	1.7	0.3	0.6	0.2					2.42952	0.139281
207	HBS_07	JUNE	2022	RD1103	2022_HBS_6_I	41.3	0.182	Bryophytes	Acrocarps			TEMPERATE	NC	EASTERN USA	HBS CAMPUS	6						URBAN			35.0533	-83.1881	1168	70		1633.19	21.6	SURVEY	NATURAL	LABORATORY	22	1.9	0.5	0.8	0.2
208	HBS_08	JUNE	2022	RD1104	2022_HBS_6_A	41.3	0.2733	Bryophytes	Pleurocarps	Thuidium	Thuidium tamariscum	TEMPERATE	NC	EASTERN USA	HBS CAMPUS	6		CTROL				URBAN			35.0533	-83.1881	1168	70		923.71	21.6	SURVEY	NATURAL	LABORATORY	22	5.4	0.9	1.6	0.2					0.597934	0.771271
209	HBS_09	JUNE	2022	RD1104	2022_HBS_6_B	41.3	0.2379	Bryophytes	Pleurocarps	Hypnum	Hypnum cupressiform	TEMPERATE	NC	EASTERN USA	HBS CAMPUS	6						URBAN			35.0533	-83.1881	1168	70		1069.69	21.6	SURVEY	NATURAL	LABORATORY	22	1.5	0.3	0.5	0.1
210	HBS_10	JUNE	2022	RD1104	2022_HBS_6_D	41.3	0.282	Bryophytes	Liverwort	Bazzania	Bazzania trilobata	TEMPERATE	NC	EASTERN USA	HBS CAMPUS	6						URBAN			35.0533	-83.1881	1168	70		842.376	21.7	SURVEY	NATURAL	LABORATORY	22	2	0.3	0.6	0.2					0.381346	0.0479217
211	HBS_11	JUNE	2022	RD1108	2022_HBS_3_A	41.3	0.2392	Bryophytes	Pleurocarps	Thuidium	Thuidium tamariscum	TEMPERATE	NC	EASTERN USA	HBS CAMPUS	3		CTROL		OPEN		URBAN	OLD GROWN FOREST	ROCK	35.0559	-83.1845	1168	100		1054.6	21.7	SURVEY	NATURAL	LABORATORY	22	2.9	0.6	1	0.1
212	HBS_12	JUNE	2022	RD1108	2022_HBS_3_J	41.3	0.2738	Bryophytes	Pleurocarps	Thuidium	Thuidium delicatulum	TEMPERATE	NC	EASTERN USA	HBS CAMPUS	3		CTROL		OPEN		URBAN	OLD GROWN FOREST	ROCK	35.0559	-83.1845	1168	100		925.676	21.8	SURVEY	NATURAL	LABORATORY	22	6.8	1.1	1.9	0.3					2.91636	0.151234
213	HBS_13	JUNE	2022	RD1108	2022_HBS_3_O	41.3	0.2716	Bryophytes	Pleurocarps			TEMPERATE	NC	EASTERN USA	HBS CAMPUS	3				OPEN		URBAN	OLD GROWN FOREST	ROCK	35.0559	-83.1845	1168	100		924.043	22	SURVEY	NATURAL	LABORATORY	22	1.4	0.2	0.4	0.1					3.48078	0.186822
214	HBS_14	JUNE	2022	RD1108	2022_HBS_3_N	41.3	0.3402	Bryophytes	Acrocarps	Dicranum		TEMPERATE	NC	EASTERN USA	HBS CAMPUS	3				OPEN		URBAN	OLD GROWN FOREST	ROCK	35.0559	-83.1845	1168	100		743.239	22	SURVEY	NATURAL	LABORATORY	22	1.7	0.2	0.4	0.1
215	HBS_15	JUNE	2022	RD1108	2022_HBS_3_I	41.3	0.2247	Bryophytes	Acrocarps			TEMPERATE	NC	EASTERN USA	HBS CAMPUS	3				OPEN		URBAN	OLD GROWN FOREST	ROCK	35.0559	-83.1845	1168	100		1120.2	22.1	SURVEY	NATURAL	LABORATORY	22	2	0.4	0.7	0.1					1.61913	0.0481871
216	HBS_16	JUNE	2022	RD1109	2022_HBS_2_A	41.3	0.2592	Bryophytes	Pleurocarps	Thuidium	Thuidium tamariscum	TEMPERATE	NC	EASTERN USA	HBS CAMPUS	2		CTROL				URBAN		TREE	35.0551	-83.1864	1168	1		759.375	22.1	SURVEY	NATURAL	LABORATORY	22	8.5	1.5	2.5	0.2
217	HBS_17	JUNE	2022	RD1110	2022_HBS_1_A	41.3	0.2154	Bryophytes	Pleurocarps	Thuidium	Thuidium tamariscum	TEMPERATE	NC	EASTERN USA	HBS CAMPUS	1		CTROL		CLOSED		URBAN		ROCK	35.0557	-83.1883	1168	20		1179.67	22.2	SURVEY	NATURAL	LABORATORY	22	4.4	0.9	1.6	0.2					1.4095	0.087348
218	HBS_18	JUNE	2022	RD1110	2022_HBS_1_L	41.3	0.2779	Bryophytes	Pleurocarps			TEMPERATE	NC	EASTERN USA	HBS CAMPUS	1				CLOSED		URBAN		ROCK	35.0557	-83.1883	1168	20		915.833	22.3	SURVEY	NATURAL	LABORATORY	22	9.8	1.6	2.7	0.5		2.83943	29.4818	45.5382
219	HBS_19	JUNE	2022	RD1111	2022_DRY_3_G	41.3	0.1503	Bryophytes	Liverwort			TEMPERATE	NC	EASTERN USA	DRY FALLS	3						DECIDIOUS			35.0688	-83.2387	1026	80		1548.57	22.3	SURVEY	NATURAL	LABORATORY	22	2	0.6	1	0.2					2.38581	0.10551
220	HBS_20	JUNE	2022	RD1111	2022_DRY_3_A	41.3	0.293	Bryophytes	Pleurocarps	Thuidium	Thuidium tamariscum	TEMPERATE	NC	EASTERN USA	DRY FALLS	3		CTROL				DECIDIOUS			35.0688	-83.2387	1026	80		876.485	22.4	SURVEY	NATURAL	LABORATORY	22	49	7.5	12.8	0.4		1.69414	10.0702	18.2978	0.401035	0.0810966
221	HBS_21	JUNE	2022	RD1111	2022_DRY_3_B	41.3	0.2305	Bryophytes	Pleurocarps	Hypnum	Hypnum cupressiform	TEMPERATE	NC	EASTERN USA	DRY FALLS	3		CTROL				DECIDIOUS			35.0688	-83.2387	1026	80		1087.16	22.1	SURVEY	NATURAL	LABORATORY	22	8.9	1.7	3	0.1
222	HBS_22	JUNE	2022	RD1112	2022_HBS_1_J	41.3	0.2265	Bryophytes	Pleurocarps	Thuidium	Thuidium delicatulum	TEMPERATE	NC	EASTERN USA	HBS CAMPUS	1		CTROL		OPEN		URBAN		ROCK	35.0557	-83.1883	1168	20		1102.83	22.1	SURVEY	NATURAL	LABORATORY	22	42.4	8.5	14.5	0.1		2.28743	20.1259	33.508	11.8847	0.502502
223	HBS_23	JUNE	2022	RD1112	2022_HBS_1_N	41.3	0.3452	Bryophytes	Acrocarps	Dicranum		TEMPERATE	NC	EASTERN USA	HBS CAMPUS	1				OPEN		URBAN		ROCK	35.0557	-83.1883	1168	20		731.141	22.1	SURVEY	NATURAL	LABORATORY	22	8.2	1.1	1.8	0.4
224	HBS_24	JUNE	2022	RD1112	2022_HBS_1_A	41.3	0.2664	Bryophytes	Pleurocarps	Thuidium	Thuidium tamariscum	TEMPERATE	NC	EASTERN USA	HBS CAMPUS	1		CTROL		OPEN		URBAN		ROCK	35.0557	-83.1883	1168	20		945.233	22.1	SURVEY	NATURAL	LABORATORY	22	31.9	5.4	9.2	0.2		1.78386	11.5908	20.7738
225	HBS_25	JUNE	2022	RD1113	2022_HBS_1_A	41.3	0.2769	Bryophytes	Pleurocarps	Thuidium	Thuidium tamariscum	TEMPERATE	NC	EASTERN USA	HBS CAMPUS	1		CTROL		CLOSED		URBAN		TREE	35.0557	-83.1883	1168	20		907.331	22.2	SURVEY	NATURAL	LABORATORY	22	46.4	7.6	12.9	0.2		2.6462	26.2068	41.5299	2.15077	0.132738
226	HBS_26	JUNE	2022	RD1113	2022_HBS_1_Q	41.3	0.2444	Bryophytes	Pleurocarps			TEMPERATE	NC	EASTERN USA	HBS CAMPUS	1				CLOSED		URBAN		TREE	35.0557	-83.1883	1168	20		1026.55	22.2	SURVEY	NATURAL	LABORATORY	22	12.5	2.3	3.9	0.1		3.33557	37.891	54.9579
227	HBS_27	JUNE	2022	RD1113	2022_HBS_1_T	41.3	0.23	Bryophytes	Pleurocarps			TEMPERATE	NC	EASTERN USA	HBS CAMPUS	1				CLOSED		URBAN		TREE	35.0557	-83.1883	1168	20		1094.52	22.2	SURVEY	NATURAL	LABORATORY	22	9	1.8	3	0.1		3.64771	43.1816	60.3172
228	HBS_28	JUNE	2022	RD1115	2022_DRY_2_A	41.3	0.2278	Bryophytes	Pleurocarps	Thuidium	Thuidium tamariscum	TEMPERATE	NC	EASTERN USA	DRY FALLS	2		CTROL		OPEN		DECIDIOUS		ROCK	35.0688	-83.2387	1026	40		1106.19	22.3	SURVEY	NATURAL	LABORATORY	22	5.2	1	1.7	0.3
229	HBS_29	JUNE	2022	RD1115	2022_DRY_2_S	41.3	0.1723	Bryophytes	Sphagnum			TEMPERATE	NC	EASTERN USA	DRY FALLS	2				OPEN		DECIDIOUS		ROCK	35.0688	-83.2387	1026	40		2942.48	22.3	SURVEY	NATURAL	LABORATORY	22	5.8	1.5	2.6	0.2
230	HBS_30	JUNE	2022	RD1115	2022_DRY_2_F	41.3	0.2245	Bryophytes	Liverwort	Marchantia	Marchantia polymorpha	TEMPERATE	NC	EASTERN USA	DRY FALLS	2				OPEN		DECIDIOUS		ROCK	35.0688	-83.2387	1026	40		1344.68	22.3	SURVEY	NATURAL	LABORATORY	22	1.5	0.3	0.5	0.3					3.01864	0.149503
231	HBS_31	JUNE	2022	RD1115	2022_DRY_2_G	41.3	0.1993	Bryophytes	Liverwort			TEMPERATE	NC	EASTERN USA	DRY FALLS	2				OPEN		DECIDIOUS		ROCK	35.0688	-83.2387	1026	40		1505.37	22.3	SURVEY	NATURAL	LABORATORY	22	2.3	0.5	0.9	0.2					7.50241	0.224519
232	HBS_32	JUNE	2022	RD1119	2022_HBS_5_S	41.3	0.2278	Bryophytes	Sphagnum			TEMPERATE	NC	EASTERN USA	HBS CAMPUS	5				CLOSED		URBAN	BOG	WATERLOGGED	35.054	-83.1884	1168	50		2233.01	22.3	SURVEY	NATURAL	LABORATORY	22	6.1	1.2	2.1	0.4
233	HBS_33	JUNE	2022	RD1120	2022_HBS_4_S	41.3	0.259	Bryophytes	Sphagnum			TEMPERATE	NC	EASTERN USA	HBS CAMPUS	4				OPEN		URBAN	BOG	WATERLOGGED	35.0547	-83.1872	1168	50		1966.6	22.3	SURVEY	NATURAL	LABORATORY	22	2.4	0.4	0.7	0.3
234	HBS_34	JUNE	2022	RD1128	2022_HBS_5_A	41.3	0.2504	Bryophytes	Pleurocarps	Thuidium	Thuidium tamariscum	TEMPERATE	NC	EASTERN USA	HBS CAMPUS	5		CTROL				URBAN		TREE	35.054	-83.1884	1168			1018.29	22.4	SURVEY	NATURAL	LABORATORY	22	17.7	3.2	5.4	0.2		2.59386	25.3196	40.4081	0.463168	0.0757043
235	HBS_35	JUNE	2022	RD1129	2022_WAY_1_I	41.3	0.4476	Bryophytes	Acrocarps			TEMPERATE	NC	EASTERN USA	WAYAH BALD	1	1					DECIDIOUS	CLOSE TO STREAM		35.1835	-83.5622	1450			673.302	22.4	SURVEY	NATURAL	LABORATORY	22	1.2	0.1	0.2	0.2
236	HBS_36	JUNE	2022	RD1130	2022_HBS_5_S	41.3	0.2557	Bryophytes	Sphagnum			TEMPERATE	NC	EASTERN USA	HBS CAMPUS	5				OPEN		URBAN	BOG	WATERLOGGED	35.054	-83.1884	1168	50		1983.57	22.4	SURVEY	NATURAL	LABORATORY	22	10.8	1.9	3.2	0.2		4.751	61.8814	76.4527
237	HBS_37	JUNE	2022	RD1131	2022_HBS_4_S	41.3	0.2124	Bryophytes	Sphagnum			TEMPERATE	NC	EASTERN USA	HBS CAMPUS	4				CLOSED		URBAN	BOG	WATERLOGGED	35.0547	-83.1872	1168	50		2382.86	22.5	SURVEY	NATURAL	LABORATORY	22	3.2	0.7	1.1	0.4					0.99877	0.0718612
238	HBS_38	JUNE	2022	RD1132	2022_WAY_2-2_B	41.3	0.2704	Bryophytes	Pleurocarps	Hypnum	Hypnum cupressiform	TEMPERATE	NC	EASTERN USA	WAYAH BALD	2	2	CTROL				DECIDIOUS		ROCK	35.1892	-83.5641	1450			1630.84	24.8	SURVEY	NATURAL	LABORATORY	22	2.1	0.3	0.5	0.2
239	HBS_39	JUNE	2022	RD1132	2022_WAY_2-2_A	41.3	0.2905	Bryophytes	Pleurocarps	Thuidium	Thuidium tamariscum	TEMPERATE	NC	EASTERN USA	WAYAH BALD	2	2	CTROL				DECIDIOUS		ROCK	35.1892	-83.5641	1450			836.558	24.8	SURVEY	NATURAL	LABORATORY	22	2	0.3	0.5	0.2
240	HBS_40	JUNE	2022	RD1133	2022_WAY_1-2_A	41.3	0.2796	Bryophytes	Pleurocarps	Thuidium		TEMPERATE	NC	EASTERN USA	WAYAH BALD	1	2	CTROL				DECIDIOUS		TREE	35.1815	-83.5624	1450			745.637	24.9	SURVEY	NATURAL	LABORATORY	22	73.5	10.6	18	0.1		2.58757	25.2131	40.2723	0.871896	0.867803
241	HBS_41	JUNE	2022	RD1133	2022_WAY_1-2_X	41.3	0.4328	Bryophytes	Pleurocarps			TEMPERATE	NC	EASTERN USA	WAYAH BALD	1	2					DECIDIOUS		TREE	35.1815	-83.5624	1450			1135.03	24.9	SURVEY	NATURAL	LABORATORY	22	32.3	3	5.1	0.2		2.71238	27.3284	42.9258	0.693238	0.0545781
242	HBS_42	JUNE	2022	RD1135	2022_HBS_5_K	41.3	0.2016	Bryophytes	Acrocarps			TEMPERATE	NC	EASTERN USA	HBS CAMPUS	5						URBAN	RIVERSIDE	GROUND	35.054	-83.1884	1168			1504.41	25	SURVEY	NATURAL	LABORATORY	22	1.6	0.3	0.5	0.2
243	HBS_43	JUNE	2022	RD1132	2022_WAY_2-2_N	41.3	0.2866	Bryophytes	Acrocarps	Dicranum		TEMPERATE	NC	EASTERN USA	WAYAH BALD	2	2					DECIDIOUS		ROCK	35.1892	-83.5641	1450			882.1	25	SURVEY	NATURAL	LABORATORY	22	1.6	0.2	0.4	0.5
244	HBS_44	JUNE	2022	RD1134	2022_HBS_3_Y	41.3	0.0592	Bryophytes	Liverwort			TEMPERATE	NC	EASTERN USA	HBS CAMPUS	3						URBAN	OLD GROWN FOREST	TREE	35.0559	-83.1845	1168	100		2751.35	25.1	SURVEY	NATURAL	LABORATORY	22	3.9	2.6	4.5	0.2
245	HBS_45	JUNE	2022	RD1134	2022_HBS_3_Y MOSS MIX	41.3	0.2329	Bryophytes	Liverwort			TEMPERATE	NC	EASTERN USA	HBS CAMPUS	3						URBAN	OLD GROWN FOREST	TREE	35.0559	-83.1845	1168	100		1098.2	25.1	SURVEY	NATURAL	LABORATORY	22	41.3	7.1	12.1	0.2		2.9888	32.0136	48.5004	3.45544	0.136236
246	HBS_46	JUNE	2022	RD1116	2022_WAY_1-2_L	41.3	0.2773	Bryophytes	Pleurocarps			TEMPERATE	NC	EASTERN USA	WAYAH BALD	1	2					DECIDIOUS		GROUND	35.1815	-83.5624	1450	500		1447.24	25.2	SURVEY	NATURAL	LABORATORY	22	1.8	0.3	0.4	1.5
247	HBS_47	JUNE	2022	RD1118	2022_WAY_3-2_D	41.3	0.2965	Bryophytes	Liverwort	Bazzania	Bazzania trilobata	TEMPERATE	NC	EASTERN USA	WAYAH BALD	3	2					DECIDIOUS			35.1842	-83.5595	1450	1400		709.882	25.2	SURVEY	NATURAL	LABORATORY	22	5.1	0.7	1.2	0.2
248	HBS_48	JUNE	2022	RD1118	2022_WAY_3-2_A	41.3	0.2674	Bryophytes	Pleurocarps	Thuidium	Thuidium tamariscum	TEMPERATE	NC	EASTERN USA	WAYAH BALD	3	2	CTROL				DECIDIOUS			35.1842	-83.5595	1450	1400		954.001	25.3	SURVEY	NATURAL	LABORATORY	22	22	3.3	5.6	0.6		2.267	19.7797	33.0267
249	HBS_49	JUNE	2022	RD1127	2022_WAY_4_X	41.3	0.3704	Bryophytes	Pleurocarps			TEMPERATE	NC	EASTERN USA	WAYAH BALD	4						DECIDIOUS	ROADSIDE	TREE	35.1704	-83.5889	1450	5		691.388	25.3	SURVEY	NATURAL	LABORATORY	22	19.5	2.1	3.5	0.1		3.419	39.3051	56.4302
250	HBS_50	JUNE	2022	RD1118	2022_WAY_3-2_W	41.3	0.3166	Bryophytes	Pleurocarps	Rhytidiadelphus	Rhytidiadelphus loreus	TEMPERATE	NC	EASTERN USA	WAYAH BALD	3	2					DECIDIOUS			35.1842	-83.5595	1450			805.401	25.4	SURVEY	NATURAL	LABORATORY	22	4.7	0.6	1	0.2					0.642108	0.0461159
251	HBS_51	JUNE	2022	RD1123	2022_WAY_2_A	41.3	0.3085	Bryophytes	Pleurocarps	Thuidium	Thuidium tamariscum	TEMPERATE	NC	EASTERN USA	WAYAH BALD	2	1	CTROL				DECIDIOUS		TREE	35.1869	-83.562	1450			830.34	24.8	SURVEY	NATURAL	LABORATORY	22	25.4	3.3	5.7	0.4		2.6775	26.7373	42.1932
252	HBS_52	JUNE	2022	RD1124	2022_WAY_1_I	41.3	0.1515	Bryophytes	Acrocarps			TEMPERATE	NC	EASTERN USA	WAYAH BALD	1	1					DECIDIOUS			35.1835	-83.5622	1450			1623.89	24.9	SURVEY	NATURAL	LABORATORY	22	1.4	0.4	0.6	0.3
253	HBS_53	JUNE	2022	RD1123	2022_WAY_2_J	41.3	0.2093	Bryophytes	Pleurocarps	Thuidium	Thuidium delicatulum	TEMPERATE	NC	EASTERN USA	WAYAH BALD	2	1	CTROL				DECIDIOUS		TREE	35.1869	-83.562	1450			1631.63	24.9	SURVEY	NATURAL	LABORATORY	22	55.9	10.7	18.3	0.3		1.83114	12.3923	22.0518
254	HBS_54	JUNE	2022	RD1124	2022_WAY_1_W	41.3	0.2603	Bryophytes	Pleurocarps	Rhytidiadelphus	Rhytidiadelphus loreus	TEMPERATE	NC	EASTERN USA	WAYAH BALD	1	1					DECIDIOUS			35.1835	-83.5622	1450			978.064	24.9	SURVEY	NATURAL	LABORATORY	22	23.1	3.6	6.1	0.2		2.451	22.8983	37.2638
255	HBS_55	JUNE	2022	RD1123	2022_WAY_2_N	41.3	0.3388	Bryophytes	Acrocarps	Dicranum		TEMPERATE	NC	EASTERN USA	WAYAH BALD	2	1					DECIDIOUS		TREE	35.1869	-83.562	1450			753.601	24.9	SURVEY	NATURAL	LABORATORY	22	1.7	0.2	0.3	0.3					0.997826	0.0814064
256	HBS_56	JUNE	2022	RD1124	2022_WAY_1_A	23	0.2532	Bryophytes	Pleurocarps	Thuidium	Thuidium tamariscum	TEMPERATE	NC	EASTERN USA	WAYAH BALD	1	1	CTROL				DECIDIOUS			35.1835	-83.5622	1450			845.042	25	SURVEY	NATURAL	LABORATORY	22	NOT PASSED			2.1					0.205694	0.0254851
257	HBS_57	JUNE	2022	RD1104	2022_HBS_6_?	23	0.3124	Lichen	Tripartite			TEMPERATE	NC	EASTERN USA	HBS CAMPUS	6						URBAN			35.0533	-83.1881	1168			314.693	21.1	SURVEY	NATURAL	LABORATORY	22	439.8	66.6	63.3	0.2		1.87	13.0508	23.0885	0.246523	0.0460419
258	HBS_58	JUNE	2022	RD1105	2022_HBS_2_P	23	0.209	Lichen	Bipartite	Peltigera		TEMPERATE	NC	EASTERN USA	HBS CAMPUS	2						URBAN			35.0551	-83.1864	1168			652.679	21.1	SURVEY	NATURAL	LABORATORY	22	745	169.1	160.9	0.2		2.137	17.5763	29.8977
259	HBS_59	JUNE	2022	RD1105	2022_HBS_2_M	23	0.2371	Lichen	Bipartite	Sticta	Sticta pulmonaria	TEMPERATE	NC	EASTERN USA	HBS CAMPUS	2						URBAN			35.0551	-83.1864	1168			584.69	21	SURVEY	NATURAL	LABORATORY	22	408.3	82.1	78.1	0.2		2.019	15.5763	26.9541	4.09892	0.281544
260	HBS_60	JUNE	2022	RD1106	2022_DRY_3_P	23	0.3226	Lichen	Bipartite	Peltigera		TEMPERATE	NC	EASTERN USA	DRY FALLS	3						DECIDIOUS			35.0688	-83.2387	1026	80		387.508	20.9	SURVEY	NATURAL	LABORATORY	22	605.8	89.9	85.5	0.3		2.307	20.4576	33.9665	0.648972	0.223861
261	HBS_61	JUNE	2022	RD1107	2022_HBS_1_P	23	0.4104	Lichen	Bipartite	Peltigera		TEMPERATE	NC	EASTERN USA	HBS CAMPUS	1				OPEN		URBAN	ROADSIDE	ROCK	35.0557	-83.1883	1168	1		463.913	22.3	SURVEY	NATURAL	LABORATORY	22	423.9	46.3	44.1	0.1		2.552	24.6102	39.4995	3.51018	0.22392
262	HBS_62	JUNE	2022	RD1107	2022_HBS_1_M	23	0.5818	Lichen	Bipartite	Sticta	Sticta pulmonaria	TEMPERATE	NC	EASTERN USA	HBS CAMPUS	1				OPEN		URBAN	ROADSIDE	ROCK	35.0557	-83.1883	1168	1		306.996	22.4	SURVEY	NATURAL	LABORATORY	22	485.7	37.3	35.5	0.1		2.01957	15.586	26.9686	8.28394	0.314386
263	HBS_63	JUNE	2022	RD1107	2022_HBS_1_P DARK	23	0.3317	Lichen	Bipartite	Peltigera		TEMPERATE	NC	EASTERN USA	HBS CAMPUS	1				OPEN		URBAN	ROADSIDE	ROCK	35.0557	-83.1883	1168	1		614.109	22.6	SURVEY	NATURAL	LABORATORY	22	747.8	100	95.1	0.1		2.53514	24.3245	39.1306
264	HBS_64	JUNE	2022	RD1114	2022_DRY_2_P	23	0.2577	Lichen	Bipartite	Peltigera		TEMPERATE	NC	EASTERN USA	DRY FALLS	2				OPEN		DECIDIOUS		ROCK	35.0688	-83.2387	1026	40		524.098	22.6	SURVEY	NATURAL	LABORATORY	22	379.5	65.2	62	0.1		2.55971	24.7409	39.6677
265	HBS_65	JUNE	2022	RD1116	2022_WAY_1-2_P	23	0.2277	Lichen	Bipartite	Peltigera		TEMPERATE	NC	EASTERN USA	WAYAH BALD	1	2					DECIDIOUS		GROUND	35.1815	-83.5624	1450			596.443	21.9	SURVEY	NATURAL	LABORATORY	22	176.9	35.5	33.8	0.1		1.77129	11.3777	20.4309	0.214887	0.310885
266	HBS_66	JUNE	2022	RD1117	2022_WAY_2_H	23	0.3215	Lichen	Tripartite	Lobaria	Lobaria pulmonaria	TEMPERATE	NC	EASTERN USA	WAYAH BALD	2	1					DECIDIOUS		TREE	35.1869	-83.562	1450			322.302	22	SURVEY	NATURAL	LABORATORY	22	866.1	122.7	116.8	0.3		1.60186	8.50605	15.6785
267	HBS_67	JUNE	2022	RD1118	2022_WAY_3-2_P	23	0.5174	Lichen	Bipartite	Peltigera		TEMPERATE	NC	EASTERN USA	WAYAH BALD	3	2					DECIDIOUS			35.1842	-83.5595	1450			341.902	22	SURVEY	NATURAL	LABORATORY	22	243.3	21.4	20.3	0.3		1.71943	10.4988	19.0025	0.259062	0.030983
268	HBS_68	JUNE	2022	RD1121	2022_WAY_3-2_H	23	0.3747	Lichen	Tripartite	Lobaria	Lobaria pulmonaria	TEMPERATE	NC	EASTERN USA	WAYAH BALD	3	2					DECIDIOUS			35.1842	-83.5595	1450			265.866	22.1	SURVEY	NATURAL	LABORATORY	22	1194.2	144.3	137.3	7.2		3.19929	35.5811	52.4868	0.171598	0.0143646
269	HBS_69	JUNE	2022	RD1122	2022_WAY_3-2_P	23	0.1502	Lichen	Bipartite	Peltigera		TEMPERATE	NC	EASTERN USA	WAYAH BALD	3	2					DECIDIOUS		ROCK	35.1842	-83.5595	1450			705.792	22.2	SURVEY	NATURAL	LABORATORY	22	61	18.3	17.4	0.2		1.72286	10.5569	19.0977
270	HBS_70	JUNE	2022	RD1123	2022_WAY_2_P	23	0.2444	Lichen	Bipartite	Peltigera		TEMPERATE	NC	EASTERN USA	WAYAH BALD	2	1					DECIDIOUS		TREE	35.1869	-83.562	1450			748.895	22.2	SURVEY	NATURAL	LABORATORY	22	184.7	34	32.4	0.5		3.36214	38.3414	55.4301
271	HBS_71	JUNE	2022	RD1124	2022_WAY_1_P GREY	23	0.4153	Lichen	Bipartite	Peltigera		TEMPERATE	NC	EASTERN USA	WAYAH BALD	1	1					DECIDIOUS			35.1835	-83.5622	1450			335.372	21.3	SURVEY	NATURAL	LABORATORY	22	137.3	15.5	14.8	0.3		2.54843	24.5496	39.4215
272	HBS_72	JUNE	2022	RD1125	2022_HBS_3_P GREY	23	0.2119	Lichen	Bipartite	Peltigera		TEMPERATE	NC	EASTERN USA	HBS CAMPUS	3				OPEN		URBAN	OLD GROWN FOREST	ROCK	35.0559	-83.1845	1168	100		689.995	21.4	SURVEY	NATURAL	LABORATORY	22	1268.2	280.2	266.6	0.2		2.42671	22.4867	36.7169	0.963823	0.233149
273	HBS_73	JUNE	2022	RD1126	2022_HBS_3_P GREY	23	0.222	Lichen	Bipartite	Peltigera		TEMPERATE	NC	EASTERN USA	HBS CAMPUS	3				OPEN		URBAN	OLD GROWN FOREST	ROCK	35.0559	-83.1845	1168	100		538.468	21.4	SURVEY	NATURAL	LABORATORY	22	164.6	34.6	32.9	0.1		3.30829	37.4286	54.4699
274	HBS_74	JUNE	2022	RD1127	2022_WAY_4_H	23	0.2283	Lichen	Tripartite	Lobaria	Lobaria pulmonaria	TEMPERATE	NC	EASTERN USA	WAYAH BALD	4						DECIDIOUS	ROADSIDE	TREE	35.1704	-83.5889	1450			360.359	21.5	SURVEY	NATURAL	LABORATORY	22	894.3	181.9	173.1	0.1		1.78357	11.586	20.766	1.6335	0.112239
275	HBS_75	JUNE	2022	RD1128	2022_HBS_5_H	23	0.247	Lichen	Tripartite	Lobaria	Lobaria pulmonaria	TEMPERATE	NC	EASTERN USA	HBS CAMPUS	5						URBAN		TREE	35.054	-83.1884	1168	23		377.773	21.6	SURVEY	NATURAL	LABORATORY	22	743.3	139.2	132.4	1.2		1.73386	10.7433	19.4022
276	HBS_76	JUNE	2022	RD1128	2022_HBS_5_M	23	0.3023	Lichen	Bipartite	Sticta	Sticta pulmonaria	TEMPERATE	NC	EASTERN USA	HBS CAMPUS	5						URBAN		TREE	35.054	-83.1884	1168	23		377.77	21.7	SURVEY	NATURAL	LABORATORY	22	544.7	83	78.9	0.2		1.97314	14.799	25.7825	0.399242	0.0671338
277	HBS_77	JUNE	2022	RD1136	2022_HBS_6_P	23	0.2937	Lichen	Bipartite	Peltigera		TEMPERATE	NC	EASTERN USA	HBS CAMPUS	6				OPEN		URBAN	PARKING	GROUND	35.0533	-83.1881	1168	5		535.172	25	SURVEY	NATURAL	LABORATORY	22	1653.1	225	214.1	0.2		1.05243	-0.806295	-1.6257
278	HBS_78	JUNE	2022	RD1137	2022_HBS_5_?	23	0.1901	Lichen	Tripartite			TEMPERATE	NC	EASTERN USA	HBS CAMPUS	5				OPEN		URBAN		TREE	35.054	-83.1884	1168	23		551.184	25	SURVEY	NATURAL	LABORATORY	22	8.5	1.8	1.7	0.2					0.459765	0.054736
279	HBS_79	JUNE	2022	RD1137	2022_HBS_5_B	23	0.2499	Bryophytes	Pleurocarps	Hypnum	Hypnum cupressiform	TEMPERATE	NC	EASTERN USA	HBS CAMPUS	5		CTROL		OPEN		URBAN		TREE	35.054	-83.1884	1168	23		1037.62	25.1	SURVEY	NATURAL	LABORATORY	22	31.8	5.1	4.8	0.2		2.91562	30.7733	47.0636
280	HBS_80	JUNE	2022	RD1138	2022_HBS_5_M	23	0.2387	Lichen	Bipartite	Sticta	Sticta pulmonaria	TEMPERATE	NC	EASTERN USA	HBS CAMPUS	5				CLOSED		URBAN		TREE	35.054	-83.1884	1168	23		499.162	25.1	SURVEY	NATURAL	LABORATORY	22	1022.1	170.5	162.2	0.3		1.49671	6.72397	12.6007	0.465175	0.0943415
281	HBS_81	JUNE	2022	RD1139	2022_WAY_1_?	23	0.1099	Bryophytes	Liverwort			TEMPERATE	NC	EASTERN USA	WAYAH BALD	1	1					DECIDIOUS	RIVERSIDE	GROUND	35.1835	-83.5622	1450			1536.58	25.2	SURVEY	NATURAL	LABORATORY	22	5.8	2.1	2	0.4					1.43464	0.0547149
282	HBS_82	JUNE	2022	RD1140	2022_WAY_1-2_B	23	0.1926	Bryophytes	Pleurocarps	Hypnum	Hypnum cupressiform	TEMPERATE	NC	EASTERN USA	WAYAH BALD	1	2	CTROL				DECIDIOUS		GROUND	35.1815	-83.5624	1450			1312.77	25.2	SURVEY	NATURAL	LABORATORY	22	31.6	6.5	6.2	0.2		1.70543	10.2615	18.613
283	HBS_83	JUNE	2022	RD1140	2022_WAY_1-2_A	23	0.1722	Bryophytes	Pleurocarps	Thuidium	Thuidium tamariscum	TEMPERATE	NC	EASTERN USA	WAYAH BALD	1	2	CTROL				DECIDIOUS		GROUND	35.1815	-83.5624	1450			863.182	25.2	SURVEY	NATURAL	LABORATORY	22	3.3	0.8	0.7	0.3
284	HBS_84	JUNE	2022	RD1141	2022_WAY_3-2_D	23	0.2007	Bryophytes	Liverwort	Bazzania	Bazzania trilobata	TEMPERATE	NC	EASTERN USA	WAYAH BALD	3	2					DECIDIOUS		TREE	35.1842	-83.5595	1450			801.993	25.3	SURVEY	NATURAL	LABORATORY	22	4	0.8	0.8	0.2					0.158646	0.0220825
285	HBS_85	JUNE	2022	RD1142	2022_WAY_1_B	23	0.2065	Bryophytes	Pleurocarps	Hypnum	Hypnum cupressiform	TEMPERATE	NC	EASTERN USA	WAYAH BALD	1	1	CTROL				DECIDIOUS		DEADWOOD	35.1835	-83.5622	1450			1232.01	25.3	SURVEY	NATURAL	LABORATORY	22	11.7	2.2	2.1	0.3		2.306	20.4407	33.9431
286	HBS_86	JUNE	2022	RD1141	2022_WAY_3-2_?	23	0.2348	Bryophytes	Pleurocarps			TEMPERATE	NC	EASTERN USA	WAYAH BALD	3	2					DECIDIOUS		TREE	35.1842	-83.5595	1450			1085.39	25.3	SURVEY	NATURAL	LABORATORY	22	10	1.7	1.6	0.2
287	HBS_87	JUNE	2022	RD1142	2022_WAY_1_A	23	0.1566	Bryophytes	Pleurocarps	Thuidium	Thuidium tamariscum	TEMPERATE	NC	EASTERN USA	WAYAH BALD	1	1	CTROL				DECIDIOUS		DEADWOOD	35.1835	-83.5622	1450			843.295	25.3	SURVEY	NATURAL	LABORATORY	22	41.3	10.4	9.9	0.5		1.75757	11.1453	20.0553
288	HBS_88	JUNE	2022	RD1141	2022_WAY_3-2_W	23	0.1125	Bryophytes	Pleurocarps		Rhytidiadelphus loreus	TEMPERATE	NC	EASTERN USA	WAYAH BALD	3	2					DECIDIOUS		TREE	35.1842	-83.5595	1450			1964.27	25.4	SURVEY	NATURAL	LABORATORY	22	9.6	3.4	3.2	0.3					0.290718	0.037312
289	HBS_89	JUNE	2022	RD1143	2022_WAY_1_W	23	0.1785	Bryophytes	Pleurocarps		Rhytidiadelphus loreus	TEMPERATE	NC	EASTERN USA	WAYAH BALD	1	1					DECIDIOUS		TREE	35.1835	-83.5622	1450			1426.05	25.4	SURVEY	NATURAL	LABORATORY	22	3.5	0.8	0.7	0.2
290	HBS_90	JUNE	2022	RD1141	2022_WAY_3-2_A	23	0.1853	Bryophytes	Pleurocarps	Thuidium	Thuidium tamariscum	TEMPERATE	NC	EASTERN USA	WAYAH BALD	3	2	CTROL				DECIDIOUS		TREE	35.1842	-83.5595	1450			964.814	25.4	SURVEY	NATURAL	LABORATORY	22	19.6	4.2	4	0.6		2.105	17.0339	29.1093
291	HBS_91	JUNE	2022	RD1143	2022_WAY_1_A	23	0.2072	Bryophytes	Pleurocarps	Thuidium	Thuidium tamariscum	TEMPERATE	NC	EASTERN USA	WAYAH BALD	1	1	CTROL				DECIDIOUS		TREE	35.1835	-83.5622	1450			763.272	25.4	SURVEY	NATURAL	LABORATORY	22	9.3	1.8	1.7	0.4		2.798	28.7797	44.696
292	HBS_92	JUNE	2022	RD1144	2022_HBS_5_A	23	0.1345	Bryophytes	Pleurocarps	Thuidium	Thuidium tamariscum	TEMPERATE	NC	EASTERN USA	HBS CAMPUS	5		CTROL		CLOSED		URBAN	BOG	TREE	35.054	-83.1884	1168	23		1194.94	25.3	SURVEY	NATURAL	LABORATORY	22	35.1	10.3	9.8	0.3		2.00475	15.3347	26.5917	0.594844	0.0976821
293	HBS_93	JUNE	2022	RD1145	2022_WAY_1_W	23	0.1418	Bryophytes	Pleurocarps		Rhytidiadelphus loreus	TEMPERATE	NC	EASTERN USA	WAYAH BALD	1	1					DECIDIOUS		ROCK	35.1835	-83.5622	1450			1490.69	25.3	SURVEY	NATURAL	LABORATORY	22	3.1	0.9	0.8	0.3
294	HBS_94	JUNE	2022	RD1145	2022_WAY_1_A	23	0.2022	Bryophytes	Pleurocarps	Thuidium	Thuidium tamariscum	TEMPERATE	NC	EASTERN USA	WAYAH BALD	1	1	CTROL				DECIDIOUS		ROCK	35.1835	-83.5622	1450			701.434	25.3	SURVEY	NATURAL	LABORATORY	22	59.4	11.6	11.1	0.4		1.57686	8.08232	14.9559	0.340052	0.0650805
295	HBS_95	JUNE	2022	RD1146	2022_WAY_2_B	23	0.2577	Bryophytes	Pleurocarps	Hypnum	Hypnum cupressiform	TEMPERATE	NC	EASTERN USA	WAYAH BALD	2	1	CTROL		OPEN		DECIDIOUS		DEADWOOD	35.1869	-83.562	1450			985.371	25.2	SURVEY	NATURAL	LABORATORY	22	2.5	0.4	0.4	0.3
296	HBS_96	JUNE	2022	RD1147	2022_WAY_2_B	23	0.1626	Bryophytes	Pleurocarps	Hypnum	Hypnum cupressiform	TEMPERATE	NC	EASTERN USA	WAYAH BALD	2	1	CTROL		CLOSED		DECIDIOUS		DEADWOOD	35.1869	-83.562	1450			1539.61	25.1	SURVEY	NATURAL	LABORATORY	22	3	0.7	0.7	0.3					0.515871	0.0510193
297	HBS_97	JUNE	2022	RD1148	2022_WAY_3-1_?	23	0.1742	Bryophytes	Pleurocarps			TEMPERATE	NC	EASTERN USA	WAYAH BALD	3	1					DECIDIOUS		DEADWOOD	35.1862	-83.5566	1450			1457.98	25.1	SURVEY	NATURAL	LABORATORY	22	3	0.7	0.7	0.5
298	HBS_98	JUNE	2022	RD1147	2022_WAY_2_A	23	0.1508	Bryophytes	Pleurocarps	Thuidium	Thuidium tamariscum	TEMPERATE	NC	EASTERN USA	WAYAH BALD	2	1	CTROL		CLOSED		DECIDIOUS		DEADWOOD	35.1869	-83.562	1450			1250.93	25	SURVEY	NATURAL	LABORATORY	22	21.1	5.6	5.3	0.4		2.272	19.8644	33.1448
299	HBS_99	JUNE	2022	RD1150	2022_WAY_3-1_B	23	0.1565	Bryophytes	Pleurocarps	Hypnum	Hypnum cupressiform	TEMPERATE	NC	EASTERN USA	WAYAH BALD	3	1	CTROL				DECIDIOUS		TREE	35.1862	-83.5566	1450			1602.49	24.9	SURVEY	NATURAL	LABORATORY	22	2.9	0.7	0.7	0.3
300	HBS_100	JUNE	2022	RD1149	2022_WAY_3-2_A	23	0.2628	Bryophytes	Pleurocarps	Thuidium	Thuidium tamariscum	TEMPERATE	NC	EASTERN USA	WAYAH BALD	3	2	CTROL				DECIDIOUS		GROUND	35.1842	-83.5595	1450			845.282	24.9	SURVEY	NATURAL	LABORATORY	22	6.2	0.9	0.9	1.1					0.33162	0.0401573
301	HBS_101	JUNE	2022	RD1150	2022_WAY_3-1_X	23	0.2462	Bryophytes	Pleurocarps			TEMPERATE	NC	EASTERN USA	WAYAH BALD	3	1					DECIDIOUS		TREE	35.1862	-83.5566	1450			1027.38	24.8	SURVEY	NATURAL	LABORATORY	22	75.2	12.3	11.7	0.3		1.71214	10.3753	18.8
302	HBS_102	JUNE	2022	RD1149	2022_WAY_3-2_B	23	0.3015	Bryophytes	Pleurocarps	Hypnum	Hypnum cupressiform	TEMPERATE	NC	EASTERN USA	WAYAH BALD	3	2	CTROL				DECIDIOUS		GROUND	35.1842	-83.5595	1450			846.07	24.7	SURVEY	NATURAL	LABORATORY	22	3.5	0.5	0.4	0.3
303	HBS_103	JUNE	2022	no bag	2022_HBS_6_B	41.3	0.351804	Bryophytes	Pleurocarps	Hypnum	Hypnum cupressiform	TEMPERATE	NC	EASTERN USA	HBS CAMPUS	6		CTROL		OPEN		URBAN	URBAN	GROUND	35.0533	-83.1881	1168			1103.4	24.6	SURVEY	NATURAL	LABORATORY	22	6.7	0.8	1.3	0.6					0.668457	0.0899729
304	HBS_104	JUNE	2022	no bag	2022_HBS_6_A	41.3	0.312804	Bryophytes	Pleurocarps	Thuidium	Thuidium tamariscum	TEMPERATE	NC	EASTERN USA	HBS CAMPUS	6		CTROL		OPEN		URBAN	URBAN	GROUND	35.0533	-83.1881	1168	10		984.771	24.5	SURVEY	NATURAL	LABORATORY	22	5.5	0.7	1.2	0.3					1.17007	0.100742
305	HBS_105	JUNE	2022	no bag	2022_HBS_6_?	41.3	0.0857036	Bryophytes	Pleurocarps	Climacium	Climacium americanum	TEMPERATE	NC	EASTERN USA	HBS CAMPUS	6				OPEN		URBAN	URBAN	GROUND	35.0533	-83.1881	1168	10		3355.28	24.4	SURVEY	NATURAL	LABORATORY	22	1.5	0.7	1.2	0.2
306	HBS_106	JUNE	2022	no bag	2022_HBS_6_M	41.3	0.212104	Lichen	Bipartite	Sticta	Sticta pulmonaria	TEMPERATE	NC	EASTERN USA	HBS CAMPUS	6				OPEN		URBAN	URBAN	ROCK	35.0533	-83.1881	1168	10	Waterred	549.778	24.3	SURVEY	NATURAL	LABORATORY	22	872.6	169	288.7	0.4		2.67843	26.753	42.2128	2.04592	0.0814382
307	HBS_107	JUNE	2022	no bag	2022_HBS_6_F	41.3	0.140204	Bryophytes	Liverwort	Marchantia	Marchantia polymorpha	TEMPERATE	NC	EASTERN USA	HBS CAMPUS	6				CLOSED		URBAN	URBAN	ROCK	35.0533	-83.1881	1168	10		1390.62	24.2	SURVEY	NATURAL	LABORATORY	22	2.6	0.8	1.3	0.2
312	RD_01	JULY	2021	RD901_1	MSL21_1	41	1.4	Bryophytes	Aquatic moss	Bazzania		TEMPERATE	NH	EASTERN USA	Mt Mossilauke					CLOSED		DECIDIOUS	Decidious forest	GROUND	43.998	-71.8208	821.7					SURVEY	NATURAL	LABORATORY	22	2.3	0.1	0.1						0.451203	0.126914
313	RD_02	JULY	2021	RD903b-1	MSL21_2	41	3.65	Bryophytes	Aquatic moss			TEMPERATE	NH	EASTERN USA	Mt Mossilauke					CLOSED		DECIDIOUS	Underwater	WATERLOGGED	43.998	-71.8208	821.7	>2000	Uphill			SURVEY	NATURAL	LABORATORY	22	2.4	0	0						17.3203	0.646035
314	RD_03	JULY	2021	RD904c-1	MSL21_3	41	4.9	Bryophytes	Aquatic moss			TEMPERATE	NH	EASTERN USA	Mt Mossilauke					CLOSED		DECIDIOUS	Underwater	WATERLOGGED	43.998	-71.8208	821.7	>2000				SURVEY	NATURAL	LABORATORY	22	25.7	0.2	0.3						5.26914	0.130178
315	RD_04	JULY	2021	RD904c-2	MSL21_4	41	4.4	Bryophytes	Aquatic moss			TEMPERATE	NH	EASTERN USA	Mt Mossilauke					CLOSED		DECIDIOUS	Underwater	WATERLOGGED	43.998	-71.8208	821.7	>2000				SURVEY	NATURAL	LABORATORY	22	22.2	0.2	0.3						23.0368	0.426044
316	RD_05	JULY	2021	RD904c-3	MSL21_5	41	3.75	Bryophytes	Aquatic moss			TEMPERATE	NH	EASTERN USA	Mt Mossilauke					CLOSED		DECIDIOUS	Underwater	WATERLOGGED	43.998	-71.8208	821.7	>2000				SURVEY	NATURAL	LABORATORY	22	8.2	0.1	0.1
317	RD_06	JULY	2021	RD909e-1	MSL21_6	41	0.4	Lichen	Tripartite	Stereocaulon		TEMPERATE	NH	EASTERN USA	Mt Mossilauke					OPEN		DECIDIOUS	Underwater	ROCK	44.0104	-71.838	1313	>2000				SURVEY	NATURAL	LABORATORY	22	563	52.1	88.4			0.91	1.80328	3.54267
318	RD_07	JULY	2021	RD914	MSL21_7	41	2.25					TEMPERATE	NH	EASTERN USA	Mt Mossilauke					CLOSED		DECIDIOUS	Underwater	WATERLOGGED	44.0104	-71.838	1313	>2000				SURVEY	NATURAL	LABORATORY	22	4.5	0.1	0.1
319	RD_08	JULY	2021	RD915b-1	MSL21_8	41	1.6	Bryophytes	Aquatic moss			TEMPERATE	NH	EASTERN USA	Mt Mossilauke					CLOSED		DECIDIOUS	Underwater	WATERLOGGED	44.0104	-71.838	1313	>2000				SURVEY	NATURAL	LABORATORY	22	3.7	0.1	0.1
320	RD_09	JULY	2021	RD915b_2	MSL21_9	41	1.2	Bryophytes	Aquatic moss			TEMPERATE	NH	EASTERN USA	Mt Mossilauke					CLOSED		DECIDIOUS	Underwater	WATERLOGGED	44.0104	-71.838	1313	>2000				SURVEY	NATURAL	LABORATORY	22	3.5	0.1	0.2
321	RD_10	JULY	2021	RD919a	MSL21_10	41	0.5	Lichen	Bipartite	Peltigera		TEMPERATE	NH	EASTERN USA	Mt Mossilauke					CLOSED		DECIDIOUS	Decidious forest	TREE	44.0007	-71.8224	850	>2000				SURVEY	NATURAL	LABORATORY	22	968.1	71.7	121.6			1.4	9.83607	17.9104	0.373513	0.24038	Haynes, Darnajoux, et al., 2022 (https://doi.org/10.1038/s41598-022-24860-9)
322	RD_11	JULY	2021	RD919b	MSL21_11	41	0.85	Lichen	Bipartite	Peltigera		TEMPERATE	NH	EASTERN USA	Mt Mossilauke					CLOSED		DECIDIOUS	Decidious forest	ROCK	44.0007	-71.8224	850	>2000				SURVEY	NATURAL	LABORATORY	22	1149.8	50.1	85			1.35	9.01639	16.5414	4.02038	0.301934	Haynes, Darnajoux, et al., 2022 (https://doi.org/10.1038/s41598-022-24860-9)
323	RD_12	JULY	2021	RD919c	MSL21_12	41	0.55	Lichen	Bipartite	Peltigera		TEMPERATE	NH	EASTERN USA	Mt Mossilauke					CLOSED		DECIDIOUS	Decidious forest	ROCK	44.0007	-71.8224	850	>2000				SURVEY	NATURAL	LABORATORY	22	511.1	34.4	58.4			1.33	8.68852	15.9879			Haynes, Darnajoux, et al., 2022 (https://doi.org/10.1038/s41598-022-24860-9)
324	RD_13	JULY	2021	RD919d	MSL21_13	41	0.5	Lichen	Bipartite	Peltigera		TEMPERATE	NH	EASTERN USA	Mt Mossilauke					BUSH		DECIDIOUS	Decidious forest	ROCK	44.0007	-71.8224	850	>2000				SURVEY	NATURAL	LABORATORY	22	1195.9	88.6	150.2			1.74	15.4098	26.7045	0.276054	0.439906	Haynes, Darnajoux, et al., 2022 (https://doi.org/10.1038/s41598-022-24860-9)
325	RD_14	JULY	2021	RD919e	MSL21_14	41	0.2	Lichen	Bipartite	Peltigera		TEMPERATE	NH	EASTERN USA	Mt Mossilauke					OPEN		DECIDIOUS	Decidious forest	ROCK	44.0007	-71.8224	850	>2000				SURVEY	NATURAL	LABORATORY	22	687	127.2	215.7			1.51	11.6393	20.8517	0.533108	0.39661	Haynes, Darnajoux, et al., 2022 (https://doi.org/10.1038/s41598-022-24860-9)
326	RD_15	JULY	2021	RD915_biofilm	MSL21_15	41	4.05	Biofilm	Biofilm			TEMPERATE	NH	EASTERN USA	Mt Mossilauke							DECIDIOUS	Decidious forest		43.9997	-71.823	850	>2000				SURVEY	NATURAL	LABORATORY	22	8	0.1	0.1
327	RD_16	JULY	2021	RD903a-1	MSL21_16	41	0.7	Bryophytes	Pleurocarps	Ptilium	Ptilium crista-castrensis	TEMPERATE	NH	EASTERN USA	Mt Mossilauke					CLOSED		DECIDIOUS	Decidious forest		43.9997	-71.823	850	>2000				SURVEY	NATURAL	LABORATORY	22	15.9	0.8	1.4						13.1809	0.359782
328	RD_17	JULY	2021	RD903a_2	MSL21_17	41	1.4	Bryophytes	Sphagnum	Sphagnum		TEMPERATE	NH	EASTERN USA	Mt Mossilauke							DECIDIOUS	Decidious forest		43.9997	-71.823	850	>2000				SURVEY	NATURAL	LABORATORY	22	46.1	1.2	2.1			3.36	41.9672	59.1224	3.10417	0.191202	Haynes, Darnajoux, et al., 2022 (https://doi.org/10.1038/s41598-022-24860-9)
329	RD_18	JULY	2021	RD903a_3	MSL21_18	41	1.95	Bryophytes	Acrocarps	Polytricum	Polytricum commune	TEMPERATE	NH	EASTERN USA	Mt Mossilauke							DECIDIOUS	Decidious forest		43.9997	-71.823	850	>2000				SURVEY	NATURAL	LABORATORY	22	15	0.3	0.5			3.18	39.0164	56.1321			Haynes, Darnajoux, et al., 2022 (https://doi.org/10.1038/s41598-022-24860-9)
330	RD_19	JULY	2021	RD903a_4	MSL21_19	41	1.05	Bryophytes	Pleurocarps	Thuidium	Thuidium delicatulum	TEMPERATE	NH	EASTERN USA	Mt Mossilauke							DECIDIOUS	Decidious forest		43.9997	-71.823	850	>2000				SURVEY	NATURAL	LABORATORY	22	5.1	0.2	0.3
331	RD_20	JULY	2021	RD904a_1	MSL21_20	41	0.35	Bryophytes	Pleurocarps	Pleurozium	Pleurozium schreberi	TEMPERATE	NH	EASTERN USA	Mt Mossilauke							DECIDIOUS	Decidious forest	TREE	44.0029	-71.8273	957	>2000				SURVEY	NATURAL	LABORATORY	22	2.8	0.3	0.5
332	RD_21	JULY	2021	RD904a_2	MSL21_21	41	0.95	Bryophytes	Pleurocarps	Ptilium	Ptilium crista-castrensis	TEMPERATE	NH	EASTERN USA	Mt Mossilauke							DECIDIOUS	Decidious forest	TREE	44.0029	-71.8273	957	>2000				SURVEY	NATURAL	LABORATORY	22	2.6	0.1	0.2
333	RD_22	JULY	2021	RD904a_3	MSL21_22	41	1.15	Bryophytes	Acrocarps	Dicranum	Dicranum polysetum	TEMPERATE	NH	EASTERN USA	Mt Mossilauke							DECIDIOUS	Decidious forest	TREE	44.0029	-71.8273	957	>2000				SURVEY	NATURAL	LABORATORY	22	3.3	0.1	0.2
334	RD_23	JULY	2021	RD904b_1	MSL21_23	41	0.85	Bryophytes	Acrocarps	Polytricum	Polytricum commune	TEMPERATE	NH	EASTERN USA	Mt Mossilauke							DECIDIOUS	Decidious forest		44.0031	-71.827	908	>2000				SURVEY	NATURAL	LABORATORY	22	4.2	0.2	0.3
335	RD_24	JULY	2021	RD904b_2	MSL21_24	41	4.4	Bryophytes	Pleurocarps	Sphagnum		TEMPERATE	NH	EASTERN USA	Mt Mossilauke							DECIDIOUS	Decidious forest		44.0031	-71.827	908	>2000				SURVEY	NATURAL	LABORATORY	22	14.5	0.1	0.2			8.21	121.475	109.697	0.635196	0.132882	Haynes, Darnajoux, et al., 2022 (https://doi.org/10.1038/s41598-022-24860-9)
336	RD_25	JULY	2021	RD904d-1	MSL21_25	41	0.45	Bryophytes	Pleurocarps	Hypnum	Hypnum cupressiform	TEMPERATE	NH	EASTERN USA	Mt Mossilauke							DECIDIOUS	Decidious forest	ROCK	44.0032	-71.8274	922	>2000				SURVEY	NATURAL	LABORATORY	22	3.1	0.3	0.4
337	RD_26	JULY	2021	RD904d_2	MSL21_26	41	3.85	Bryophytes	Liverwort	Plagiomnium		TEMPERATE	NH	EASTERN USA	Mt Mossilauke							DECIDIOUS	Decidious forest	ROCK	44.0032	-71.8274	922	>2000				SURVEY	NATURAL	LABORATORY	22	4.4	0	0.1
338	RD_27	JULY	2021	RD905a_1	MSL21_27	41	0.75	Bryophytes	Pleurocarps	Pleurozium	Pleurozium schreberi	TEMPERATE	NH	EASTERN USA	Mt Mossilauke					OPEN		DECIDIOUS	Decidious forest	TREE	44.0005	-71.8307	923	>2000				SURVEY	NATURAL	LABORATORY	22	4.4	0.2	0.4
339	RD_28	JULY	2021	RD905a_2	MSL21_28	41	0.65	Bryophytes	Pleurocarps	Ptilium	Ptilium crista-castrensis	TEMPERATE	NH	EASTERN USA	Mt Mossilauke					OPEN		DECIDIOUS	Decidious forest	TREE	44.0005	-71.8307	923	>2000				SURVEY	NATURAL	LABORATORY	22	6	0.3	0.6						0.313598	0.066045
340	RD_29	JULY	2021	RD905a_3	MSL21_29	41	1.2	Bryophytes	Acrocarps	Dicranum	Dicranum polysetum	TEMPERATE	NH	EASTERN USA	Mt Mossilauke					OPEN		DECIDIOUS	Decidious forest	TREE	44.0005	-71.8307	923	>2000				SURVEY	NATURAL	LABORATORY	22	3.7	0.1	0.2
341	RD_30	JULY	2021	RD905b_1	MSL21_30	41	0.6	Bryophytes	Acrocarps	Dicranum	Dicranum polysetum	TEMPERATE	NH	EASTERN USA	Mt Mossilauke					CLOSED		DECIDIOUS	Decidious forest	TREE	44.0005	-71.8307	923	>2000				SURVEY	NATURAL	LABORATORY	22	2.5	0.2	0.3
342	RD_31	JULY	2021	RD905b_2	MSL21_31	41	0.4	Bryophytes	Pleurocarps	Pleurozium	Pleurozium schreberi	TEMPERATE	NH	EASTERN USA	Mt Mossilauke					CLOSED		DECIDIOUS	Decidious forest	TREE	44.0005	-71.8307	923	>2000				SURVEY	NATURAL	LABORATORY	22	2.3	0.2	0.4						0.354696	0.0744598
343	RD_32	JULY	2021	RD906a_1	MSL21_32	41	0.7	Bryophytes	Pleurocarps	Pleurozium	Pleurozium schreberi	TEMPERATE	NH	EASTERN USA	Mt Mossilauke							DECIDIOUS	Decidious forest	DEADWOOD	43.9992	-71.8345	1016	>2000				SURVEY	NATURAL	LABORATORY	22	3.3	0.2	0.3
344	RD_33	JULY	2021	RD906a_2	MSL21_33	41	0.7	Bryophytes	Pleurocarps	Ptilium	Ptilium crista-castrensis	TEMPERATE	NH	EASTERN USA	Mt Mossilauke							DECIDIOUS	Decidious forest	DEADWOOD	43.9992	-71.8345	1016	>2000				SURVEY	NATURAL	LABORATORY	22	2.4	0.1	0.2
345	RD_34	JULY	2021	RD906a_3	MSL21_34	41	1.25	Bryophytes	Acrocarps	Dicranum	Dicranum polysetum	TEMPERATE	NH	EASTERN USA	Mt Mossilauke							DECIDIOUS	Decidious forest	DEADWOOD	43.9992	-71.8345	1016	>2000				SURVEY	NATURAL	LABORATORY	22	2.6	0.1	0.1
346	RD_35	JULY	2021	RD906b_1	MSL21_35	41	0.55	Bryophytes	Pleurocarps	Pleurozium	Pleurozium schreberi	TEMPERATE	NH	EASTERN USA	Mt Mossilauke					LIT		DECIDIOUS	Decidious forest		43.9992	-71.8343	1032	>2000				SURVEY	NATURAL	LABORATORY	22	2.5	0.2	0.3
347	RD_36	JULY	2021	RD906b_2	MSL21_36	41	1.95	Bryophytes	Acrocarps	Dicranum	Dicranum polysetum	TEMPERATE	NH	EASTERN USA	Mt Mossilauke					LIT		DECIDIOUS	Decidious forest		43.9992	-71.8343	1032	>2000				SURVEY	NATURAL	LABORATORY	22	2.5	0	0.1
348	RD_37	JULY	2021	RD906c_1	MSL21_37	41	0.65	Bryophytes	Acrocarps	Dicranum	Dicranum polysetum	TEMPERATE	NH	EASTERN USA	Mt Mossilauke							DECIDIOUS	Decidious forest		43.9992	-71.8343	1032	>2000				SURVEY	NATURAL	LABORATORY	22	2.5	0.1	0.2
349	RD_38	JULY	2021	RD906c_2	MSL21_38	41	1	Bryophytes	Liverwort	Bazzania		TEMPERATE	NH	EASTERN USA	Mt Mossilauke							DECIDIOUS	Decidious forest		43.9992	-71.8343	1032	>2000				SURVEY	NATURAL	LABORATORY	22	2.5	0.1	0.2
350	RD_39	JULY	2021	RD907a_1	MSL21_39	41	0.6	Bryophytes	Pleurocarps	Pleurozium	Pleurozium schreberi	TEMPERATE	NH	EASTERN USA	Mt Mossilauke					CLOSED		DECIDIOUS	Decidious forest	DEADWOOD	43.9992	-71.8343	1032	>2000				SURVEY	NATURAL	LABORATORY	22	2.5	0.2	0.3
351	RD_40	JULY	2021	RD907a_2	MSL21_40	41	0.7	Bryophytes	Pleurocarps	Ptilium	Ptilium crista-castrensis	TEMPERATE	NH	EASTERN USA	Mt Mossilauke								Decidious forest	ROCK	43.9992	-71.8343	1032	>2000				SURVEY	NATURAL	LABORATORY	22	2.5	0.1	0.2						0.36987	0.105674
352	RD_41	JULY	2021	RD907a_3	MSL21_41	41	2.05	Bryophytes	Acrocarps	Dicranum	Dicranum polysetum	TEMPERATE	NH	EASTERN USA	Mt Mossilauke								Decidious forest	ROCK	43.9992	-71.8343	1032	>2000				SURVEY	NATURAL	LABORATORY	22	2.5	0	0.1
353	RD_42	JULY	2021	RD907b_1	MSL21_42	41	0.6	Bryophytes	Pleurocarps	Pleurozium	Pleurozium schreberi	TEMPERATE	NH	EASTERN USA	Mt Mossilauke					OPEN			Decidious forest		43.9992	-71.8343	1032	>2000				SURVEY	NATURAL	LABORATORY	22	2.5	0.2	0.3
354	RD_43	JULY	2021	RD907b_2	MSL21_43	41	1.4	Bryophytes	Acrocarps	Dicranum	Dicranum polysetum	TEMPERATE	NH	EASTERN USA	Mt Mossilauke					OPEN			Decidious forest		43.9992	-71.8343	1032	>2000				SURVEY	NATURAL	LABORATORY	22	2.5	0.1	0.1
355	RD_44	JULY	2021	RD908a_1	MSL21_44	41	0.5	Bryophytes	Pleurocarps	Pleurozium	Pleurozium schreberi	TEMPERATE	NH	EASTERN USA	Mt Mossilauke					OPEN			Decidious forest		43.9992	-71.8343	1032	>2000				SURVEY	NATURAL	LABORATORY	22	2.5	0.2	0.3						0.392031	0.0940304
356	RD_45	JULY	2021	RD908b_1	MSL21_45	41	0.55	Bryophytes	Pleurocarps	Pleurozium	Pleurozium schreberi	TEMPERATE	NH	EASTERN USA	Mt Mossilauke					CLOSED			Decidious forest	DEADWOOD	43.9992	-71.8343	1032	>2000				SURVEY	NATURAL	LABORATORY	22	3.1	0.2	0.4
357	RD_46	JULY	2021	RD909a_1	MSL21_46	41	0.4	Bryophytes	Pleurocarps	Pleurozium	Pleurozium schreberi	TEMPERATE	NH	EASTERN USA	Mt Mossilauke					OPEN			Evergreen forest	GROUND	44.0104	-71.8387	1321	>2000				SURVEY	NATURAL	LABORATORY	22	2.5	0.2	0.4						0.607937	0.121949
358	RD_47	JULY	2021	RD909a_2	MSL21_47	41	0.9	Bryophytes	Acrocarps	Polytricum	Polytricum commune	TEMPERATE	NH	EASTERN USA	Mt Mossilauke					OPEN			Evergreen forest	GROUND	44.0104	-71.8387	1321	>2000				SURVEY	NATURAL	LABORATORY	22	2.5	0.1	0.2
359	RD_48	JULY	2021	RD909a_3	MSL21_48	41	1.6	Bryophytes	Sphagnum	Sphagnum		TEMPERATE	NH	EASTERN USA	Mt Mossilauke					OPEN			Evergreen forest	GROUND	44.0104	-71.8387	1321	>2000				SURVEY	NATURAL	LABORATORY	22	11.8	0.3	0.5
360	RD_49	JULY	2021	RD909b_1	MSL21_49	41	0.6	Bryophytes	Pleurocarps	Pleurozium	Pleurozium schreberi	TEMPERATE	NH	EASTERN USA	Mt Mossilauke					CLOSED			Evergreen forest		44.0104	-71.8382	1310	>2000				SURVEY	NATURAL	LABORATORY	22	2.5	0.2	0.3						0.38609	0.109563
361	RD_50	JULY	2021	RD909b_2	MSL21_50	41	0.65	Bryophytes	Pleurocarps	Polytricum	Polytricum commune	TEMPERATE	NH	EASTERN USA	Mt Mossilauke					CLOSED			Evergreen forest		44.0104	-71.8382	1310	>2000				SURVEY	NATURAL	LABORATORY	22	2.5	0.1	0.2
362	RD_51	JULY	2021	RD909c_1	MSL21_51	41	1.95	Bryophytes	Acrocarps	Dicranum	Dicranum polysetum	TEMPERATE	NH	EASTERN USA	Mt Mossilauke								Evergreen forest		44.0104	-71.838	1313	>2000				SURVEY	NATURAL	LABORATORY	22	2.5	0	0.1
363	RD_52	JULY	2021	RD909c_2	MSL21_52	41	0.45	Bryophytes	Pleurocarps	Pleurozium	Pleurozium schreberi	TEMPERATE	NH	EASTERN USA	Mt Mossilauke								Evergreen forest		44.0104	-71.838	1313	>2000				SURVEY	NATURAL	LABORATORY	22	2.5	0.2	0.3
364	RD_53	JULY	2021	RD909c_3	MSL21_53	41	0.9	Bryophytes	Pleurocarps	Thuidium	Thuidium delicatulum	TEMPERATE	NH	EASTERN USA	Mt Mossilauke								Evergreen forest		44.0104	-71.838	1313	>2000				SURVEY	NATURAL	LABORATORY	22	2.5	0.1	0.2
365	RD_54	JULY	2021	RD909d_1	MSL21_54	41	0.6	Bryophytes	Acrocarps	Polytricum	Polytricum commune	TEMPERATE	NH	EASTERN USA	Mt Mossilauke								Decidious forest		44.0104	-71.838	1313	>2000				SURVEY	NATURAL	LABORATORY	22	3.8	0.2	0.4						1.03968	0.114365
366	RD_55	JULY	2021	RD909d_2	MSL21_55	41	0.85	Bryophytes	Sphagnum	Sphagnum		TEMPERATE	NH	EASTERN USA	Mt Mossilauke								Decidious forest		44.0104	-71.838	1313	>2000				SURVEY	NATURAL	LABORATORY	22	11.4	0.5	0.8
367	RD_56	JULY	2021	RD910a_1	MSL21_56	41	1	Bryophytes	Pleurocarps	Pleurozium	Pleurozium schreberi	TEMPERATE	NH	EASTERN USA	Mt Mossilauke					OPEN			Decidious forest		44.0104	-71.838	1313	>2000				SURVEY	NATURAL	LABORATORY	22	2.6	0.1	0.2
368	RD_57	JULY	2021	RD910a_2	MSL21_57	41	1.1	Bryophytes	Pleurocarps	Ptilium	Ptilium crista-castrensis	TEMPERATE	NH	EASTERN USA	Mt Mossilauke					OPEN			Decidious forest		44.0104	-71.838	1313	>2000				SURVEY	NATURAL	LABORATORY	22	2.5	0.1	0.1						0.287015	0.0691613
369	RD_58	JULY	2021	RD910b_1	MSL21_58	41	1.55	Bryophytes	Pleurocarps	Pleurozium	Pleurozium schreberi	TEMPERATE	NH	EASTERN USA	Mt Mossilauke					CLOSED			Decidious forest		44.0104	-71.838	1313	>2000				SURVEY	NATURAL	LABORATORY	22	8.2	0.2	0.3
370	RD_59	JULY	2021	RD910b_2	MSL21_59	41	0.6	Bryophytes	Pleurocarps	Ptilium	Ptilium crista-castrensis	TEMPERATE	NH	EASTERN USA	Mt Mossilauke					CLOSED			Decidious forest		44.0104	-71.838	1313	>2000				SURVEY	NATURAL	LABORATORY	22	2.5	0.2	0.3
371	RD_60	JULY	2021	RD910c_1	MSL21_60	41	0.65	Bryophytes	Pleurocarps	Pleurozium	Pleurozium schreberi	TEMPERATE	NH	EASTERN USA	Mt Mossilauke					OPEN			Decidious forest		44.0104	-71.838	1313	>2000				SURVEY	NATURAL	LABORATORY	22	2.5	0.1	0.2
372	RD_61	JULY	2021	RD910d_1	MSL21_61	41	0.65	Bryophytes	Pleurocarps	Pleurozium	Pleurozium schreberi	TEMPERATE	NH	EASTERN USA	Mt Mossilauke					CLOSED			Decidious forest		44.0104	-71.838	1313	>2000				SURVEY	NATURAL	LABORATORY	22	2.5	0.1	0.2
373	RD_62	JULY	2021	RD910d_2	MSL21_62	41	0.9	Bryophytes	Pleurocarps	Ptilium	Ptilium crista-castrensis	TEMPERATE	NH	EASTERN USA	Mt Mossilauke					CLOSED			Decidious forest		44.0104	-71.838	1313	>2000				SURVEY	NATURAL	LABORATORY	22	2.5	0.1	0.2
374	RD_63	JULY	2021	RD910e_1	MSL21_63	41	0.35	Bryophytes	Pleurocarps	Pleurozium	Pleurozium schreberi	TEMPERATE	NH	EASTERN USA	Mt Mossilauke								Decidious forest	GROUND	44.0104	-71.838	1313	>2000				SURVEY	NATURAL	LABORATORY	22	2.5	0.3	0.4						0.436394	0.121473
375	RD_64	JULY	2021	RD910e_2	MSL21_64	41	1.65	Bryophytes	Acrocarps	Dicranum	Dicranum polysetum	TEMPERATE	NH	EASTERN USA	Mt Mossilauke								Decidious forest	GROUND	44.0104	-71.838	1313	>2000				SURVEY	NATURAL	LABORATORY	22	2.5	0.1	0.1
376	RD_65	JULY	2021	RD910e_3	MSL21_65	41	0.7	Bryophytes	Acrocarps	Polytricum	Polytricum commune	TEMPERATE	NH	EASTERN USA	Mt Mossilauke								Decidious forest	GROUND	44.0104	-71.838	1313	>2000				SURVEY	NATURAL	LABORATORY	22	2.5	0.1	0.2
377	RD_66	JULY	2021	RD910e_4	MSL21_66	41	0.6	Bryophytes	Sphagnum	Sphagnum		TEMPERATE	NH	EASTERN USA	Mt Mossilauke								Decidious forest	GROUND	44.0104	-71.838	1313	>2000				SURVEY	NATURAL	LABORATORY	22	2.5	0.2	0.3						0.444749	0.216894
378	RD_67	JULY	2021	RD910bis_1	MSL21_67	41	0.7	Bryophytes	Pleurocarps			TEMPERATE	NH	EASTERN USA	Mt Mossilauke					CLOSED			Decidious forest	TREE	44.0104	-71.838	1313	>2000				SURVEY	NATURAL	LABORATORY	22	2.5	0.1	0.2
379	RD_68	JULY	2021	RD911bis_1	MSL21_68	41	1.55	Bryophytes	Acrocarps	Polytricum	Polytricum commune	TEMPERATE	NH	EASTERN USA	Mt Mossilauke					OPEN			Decidious forest	GROUND	44.0104	-71.838	1313	>2000				SURVEY	NATURAL	LABORATORY	22	2.5	0.1	0.1
380	RD_69	JULY	2021	RD911a_1	MSL21_69	41	0.65	Bryophytes	Pleurocarps	Pleurozium	Pleurozium schreberi	TEMPERATE	NH	EASTERN USA	Mt Mossilauke					CLOSED			Decidious forest	GROUND	44.0195	-71.8279	1412	>2000				SURVEY	NATURAL	LABORATORY	22	2.5	0.1	0.2						1.20858	0.17446
381	RD_70	JULY	2021	RD911a_2	MSL21_70	41	0.7	Bryophytes	Pleurocarps	Ptilium	Ptilium crista-castrensis	TEMPERATE	NH	EASTERN USA	Mt Mossilauke					CLOSED			Decidious forest	GROUND	44.0195	-71.8279	1412	>2000				SURVEY	NATURAL	LABORATORY	22	2.5	0.1	0.2
382	RD_71	JULY	2021	RD911a_3	MSL21_71	41	1.25	Bryophytes	Acrocarps	Dicranum		TEMPERATE	NH	EASTERN USA	Mt Mossilauke					CLOSED			Decidious forest	GROUND	44.0195	-71.8279	1412	>2000				SURVEY	NATURAL	LABORATORY	22	2.5	0.1	0.1
383	RD_72	JULY	2021	RD911b_1	MSL21_72	41	0.65	Bryophytes	Pleurocarps	Pleurozium	Pleurozium schreberi	TEMPERATE	NH	EASTERN USA	Mt Mossilauke					LIT			Decidious forest	GROUND	44.0194	-71.828	1406	>2000				SURVEY	NATURAL	LABORATORY	22	2.5	0.1	0.2
384	RD_73	JULY	2021	RD911b_2	MSL21_73	41	1.05	Bryophytes	Acrocarps	Dicranum		TEMPERATE	NH	EASTERN USA	Mt Mossilauke					LIT			Decidious forest	GROUND	44.0194	-71.828	1406	>2000				SURVEY	NATURAL	LABORATORY	22	2.5	0.1	0.1
385	RD_74	JULY	2021	RD912a_1	MSL21_74	41	0.75	Bryophytes	Pleurocarps	Pleurozium	Pleurozium schreberi	TEMPERATE	NH	EASTERN USA	Mt Mossilauke								Decidious forest	ROCK	44.0166	-71.8203	1313	>2000				SURVEY	NATURAL	LABORATORY	22	2.5	0.1	0.2						0.566748	0.130309
386	RD_75	JULY	2021	RD912a_2	MSL21_75	41	0.65	Bryophytes	Pleurocarps	Ptilium	Ptilium crista-castrensis	TEMPERATE	NH	EASTERN USA	Mt Mossilauke								Decidious forest		44.0166	-71.8203	1313	>2000				SURVEY	NATURAL	LABORATORY	22	2.5	0.1	0.2
387	RD_76	JULY	2021	RD912a_3	MSL21_76	41	0.5	Bryophytes	Acrocarps	Dicranum	Dicranum polysetum	TEMPERATE	NH	EASTERN USA	Mt Mossilauke								Decidious forest	ROCK	44.0166	-71.8203	1313	>2000				SURVEY	NATURAL	LABORATORY	22	2.5	0.2	0.3
388	RD_77	JULY	2021	RD912a_4	MSL21_77	41	1.15	Bryophytes	Acrocarps	Dicranum	Dicranum scoparium	TEMPERATE	NH	EASTERN USA	Mt Mossilauke								Decidious forest	ROCK	44.0166	-71.8203	1313	>2000				SURVEY	NATURAL	LABORATORY	22	2.5	0.1	0.1
389	RD_78	JULY	2021	RD912a_5	MSL21_78	41	0.8	Bryophytes	Acrocarps	Polytricum	Polytricum commune	TEMPERATE	NH	EASTERN USA	Mt Mossilauke								Decidious forest	ROCK	44.0166	-71.8203	1313	>2000				SURVEY	NATURAL	LABORATORY	22	2.5	0.1	0.2						0.727597	0.286674
390	RD_79	JULY	2021	RD912b_1	MSL21_79	41	0.7	Bryophytes	Pleurocarps	Pleurozium	Pleurozium schreberi	TEMPERATE	NH	EASTERN USA	Mt Mossilauke								Decidious forest		44.0166	-71.8203	1313	>2000				SURVEY	NATURAL	LABORATORY	22	2.5	0.1	0.2
391	RD_80	JULY	2021	RD912b_2	MSL21_80	41	0.65	Bryophytes	Pleurocarps	Ptilium	Ptilium crista-castrensis	TEMPERATE	NH	EASTERN USA	Mt Mossilauke								Decidious forest	GROUND	44.0166	-71.8203	1313	>2000				SURVEY	NATURAL	LABORATORY	22	2.5	0.1	0.2
392	RD_81	JULY	2021	RD912b_3	MSL21_81	41	0.7	Bryophytes	Acrocarps	Dicranum	Dicranum polysetum	TEMPERATE	NH	EASTERN USA	Mt Mossilauke								Decidious forest		44.0166	-71.8203	1313	>2000				SURVEY	NATURAL	LABORATORY	22	2.5	0.1	0.2
393	RD_82	JULY	2021	RD912b_4	MSL21_82	41	0.7	Bryophytes	Acrocarps	Polytricum	Polytricum commune	TEMPERATE	NH	EASTERN USA	Mt Mossilauke								Decidious forest		44.0166	-71.8203	1313	>2000				SURVEY	NATURAL	LABORATORY	22	2.5	0.1	0.2
394	RD_83	JULY	2021	RD912b_5	MSL21_83	41	0.4	Bryophytes	Pleurocarps	Thuidium		TEMPERATE	NH	EASTERN USA	Mt Mossilauke								Decidious forest		44.0166	-71.8203	1313	>2000				SURVEY	NATURAL	LABORATORY	22	2.5	0.2	0.4
395	RD_84	JULY	2021	RD913a_1	MSL21_84	41	0.45	Bryophytes	Pleurocarps	Pleurozium	Pleurozium schreberi	TEMPERATE	NH	EASTERN USA	Mt Mossilauke					LIT			Decidious forest		44.0147	-71.8202	1161.9	>2000				SURVEY	NATURAL	LABORATORY	22	2.5	0.2	0.3
396	RD_85	JULY	2021	RD913a_2	MSL21_85	41	0.85	Bryophytes	Acrocarps	Dicranum	Dicranum polysetum	TEMPERATE	NH	EASTERN USA	Mt Mossilauke					LIT			Decidious forest		44.0147	-71.8202	1161.9	>2000				SURVEY	NATURAL	LABORATORY	22	2.5	0.1	0.2						0.514588	0.411235
397	RD_86	JULY	2021	RD914a_1	MSL21_86	41	2.2	Bryophytes	Acrocarps	Polytricum	Polytricum commune	TEMPERATE	NH	EASTERN USA	Mt Mossilauke								Decidious forest		44.0147	-71.8201	1163	>2000				SURVEY	NATURAL	LABORATORY	22	2.5	0	0.1
398	RD_87	JULY	2021	RD915a_1	MSL21_87	41	0.8	Bryophytes	Pleurocarps	Thuidium		TEMPERATE	NH	EASTERN USA	Mt Mossilauke								Decidious forest		44.0149	-71.8201	1163	>2000				SURVEY	NATURAL	LABORATORY	22	2.5	0.1	0.2
399	RD_88	JULY	2021	RD916a_1	MSL21_88	41	0.75	Bryophytes	Pleurocarps	Hypnum		TEMPERATE	NH	EASTERN USA	Mt Mossilauke					LIT			Decidious forest	DEADWOOD	44.0056	-71.8251	963	>2000				SURVEY	NATURAL	LABORATORY	22	2.5	0.1	0.2
400	RD_89	JULY	2021	RD916b_1	MSL21_89	41	0.45	Bryophytes	Acrocarps	Dicranum	Dicranum polysetum	TEMPERATE	NH	EASTERN USA	Mt Mossilauke					LIT			Decidious forest	ROCK	44.0056	-71.8251	963	>2000				SURVEY	NATURAL	LABORATORY	22	2.5	0.2	0.3						1.85939	0.276248
401	RD_90	JULY	2021	RD916b_2	MSL21_90	41	0.6	Bryophytes	Liverwort	Bazzania		TEMPERATE	NH	EASTERN USA	Mt Mossilauke					LIT			Decidious forest	ROCK	44.0056	-71.8251	963	>2000				SURVEY	NATURAL	LABORATORY	22	2.5	0.2	0.3						1.27001	0.163258
402	RD_91	JULY	2021	RD916b_3	MSL21_91	41	1	Bryophytes	Acrocarps	Climacium	Climacium americanum	TEMPERATE	NH	EASTERN USA	Mt Mossilauke					LIT			Decidious forest	ROCK	44.0056	-71.8251	963	>2000				SURVEY	NATURAL	LABORATORY	22	2.5	0.1	0.2
403	RD_92	JULY	2021	RD917a_1	MSL21_92	41	1.35	Bryophytes	Acrocarps	Dicranum	Dicranum polysetum	TEMPERATE	NH	EASTERN USA	Mt Mossilauke					LIT			Decidious forest	ROCK	44.0056	-71.8251		>2000				SURVEY	NATURAL	LABORATORY	22	2.5	0.1	0.1
404	RD_93	JULY	2021	RD917a_2	MSL21_93	41	0.6	Bryophytes	Acrocarps	Polytricum	Polytricum commune	TEMPERATE	NH	EASTERN USA	Mt Mossilauke					LIT			Decidious forest	ROCK	44.0056	-71.8251		>2000				SURVEY	NATURAL	LABORATORY	22	2.5	0.2	0.3
410		JUNE	2020					Bryophytes	Pleurocarps	Pleurozium	Pleurozium schreberi	BOREAL	QBC	EASTERN CANADA	III			1	USH_T	OPEN		BLACK SPRUCE	Evergreen Forest	GROUND	49.213	-73.6483	429.509					USH_2020	NATURAL	T_10	10	15		1.5			4.28457	5.05152	9.61723
411		JUNE	2020					Bryophytes	Pleurocarps	Pleurozium	Pleurozium schreberi	BOREAL	QBC	EASTERN CANADA	III			2	USH_T	OPEN		BLACK SPRUCE	Evergreen Forest	GROUND	49.213	-73.6483	429.509					USH_2020	NATURAL	T_10	10	7		0.7			3.52829	-7.3466	-15.8583
412		JUNE	2020					Bryophytes	Pleurocarps	Pleurozium	Pleurozium schreberi	BOREAL	QBC	EASTERN CANADA	III			3	USH_T	OPEN		BLACK SPRUCE	Evergreen Forest	GROUND	49.213	-73.6483	429.509					USH_2020	NATURAL	T_10	10	6		0.6			4.10857	2.16628	4.24069
413		JUNE	2020					Bryophytes	Pleurocarps	Pleurozium	Pleurozium schreberi	BOREAL	QBC	EASTERN CANADA	III			4	USH_T	OPEN		BLACK SPRUCE	Evergreen Forest	GROUND	49.213	-73.6483	429.509					USH_2020	NATURAL	T_10	10	2		0.2
414		JUNE	2020					Bryophytes	Pleurocarps	Pleurozium	Pleurozium schreberi	BOREAL	QBC	EASTERN CANADA	III			5	USH_T	OPEN		BLACK SPRUCE	Evergreen Forest	GROUND	49.213	-73.6483	429.509					USH_2020	NATURAL	T_10	10	8		0.8			4.39586	6.87588	12.867
415		JUNE	2020					Bryophytes	Pleurocarps	Pleurozium	Pleurozium schreberi	BOREAL	QBC	EASTERN CANADA	III			1	USH_T	OPEN		BLACK SPRUCE	Evergreen Forest	GROUND	49.213	-73.6483	429.509					USH_2020	Mo_treatment	T_10	10	33		3.3			4.37986	6.61358	12.4066
416		JUNE	2020					Bryophytes	Pleurocarps	Pleurozium	Pleurozium schreberi	BOREAL	QBC	EASTERN CANADA	III			2	USH_T	OPEN		BLACK SPRUCE	Evergreen Forest	GROUND	49.213	-73.6483	429.509					USH_2020	Mo_treatment	T_10	10	7		0.7			3.95214	-0.398126	-0.799436
417		JUNE	2020					Bryophytes	Pleurocarps	Pleurozium	Pleurozium schreberi	BOREAL	QBC	EASTERN CANADA	III			3	USH_T	OPEN		BLACK SPRUCE	Evergreen Forest	GROUND	49.213	-73.6483	429.509					USH_2020	Mo_treatment	T_10	10	6		0.6			4.02943	0.868852	1.72274
418		JUNE	2020					Bryophytes	Pleurocarps	Pleurozium	Pleurozium schreberi	BOREAL	QBC	EASTERN CANADA	III			4	USH_T	OPEN		BLACK SPRUCE	Evergreen Forest	GROUND	49.213	-73.6483	429.509					USH_2020	Mo_treatment	T_10	10	4		0.4
419		JUNE	2020					Bryophytes	Pleurocarps	Pleurozium	Pleurozium schreberi	BOREAL	QBC	EASTERN CANADA	III			5	USH_T	OPEN		BLACK SPRUCE	Evergreen Forest	GROUND	49.213	-73.6483	429.509					USH_2020	Mo_treatment	T_10	10	7		0.7			4.35586	6.22014	11.7118
420		JUNE	2020					Bryophytes	Pleurocarps	Pleurozium	Pleurozium schreberi	BOREAL	QBC	EASTERN CANADA	III			6	USH_T	CLOSED		BLACK SPRUCE	Evergreen Forest	GROUND	49.213	-73.6483	429.509					USH_2020	NATURAL	T_10	10	0		0
421		JUNE	2020					Bryophytes	Pleurocarps	Pleurozium	Pleurozium schreberi	BOREAL	QBC	EASTERN CANADA	III			7	USH_T	CLOSED		BLACK SPRUCE	Evergreen Forest	GROUND	49.213	-73.6483	429.509					USH_2020	NATURAL	T_10	10	0		0
422		JUNE	2020					Bryophytes	Pleurocarps	Pleurozium	Pleurozium schreberi	BOREAL	QBC	EASTERN CANADA	III			8	USH_T	CLOSED		BLACK SPRUCE	Evergreen Forest	GROUND	49.213	-73.6483	429.509					USH_2020	NATURAL	T_10	10	2		0.2			4.37514	6.5363	12.2706
423		JUNE	2020					Bryophytes	Pleurocarps	Pleurozium	Pleurozium schreberi	BOREAL	QBC	EASTERN CANADA	III			9	USH_T	CLOSED		BLACK SPRUCE	Evergreen Forest	GROUND	49.213	-73.6483	429.509					USH_2020	NATURAL	T_10	10	0		0
424		JUNE	2020					Bryophytes	Pleurocarps	Pleurozium	Pleurozium schreberi	BOREAL	QBC	EASTERN CANADA	III			10	USH_T	CLOSED		BLACK SPRUCE	Evergreen Forest	GROUND	49.213	-73.6483	429.509					USH_2020	NATURAL	T_10	10	1		0.1
425		JUNE	2020					Bryophytes	Pleurocarps	Pleurozium	Pleurozium schreberi	BOREAL	QBC	EASTERN CANADA	III			6	USH_T	CLOSED		BLACK SPRUCE	Evergreen Forest	GROUND	49.213	-73.6483	429.509					USH_2020	Mo_treatment	T_10	10	3		0.3
426		JUNE	2020					Bryophytes	Pleurocarps	Pleurozium	Pleurozium schreberi	BOREAL	QBC	EASTERN CANADA	III			7	USH_T	CLOSED		BLACK SPRUCE	Evergreen Forest	GROUND	49.213	-73.6483	429.509					USH_2020	Mo_treatment	T_10	10	0		0
427		JUNE	2020					Bryophytes	Pleurocarps	Pleurozium	Pleurozium schreberi	BOREAL	QBC	EASTERN CANADA	III			8	USH_T	CLOSED		BLACK SPRUCE	Evergreen Forest	GROUND	49.213	-73.6483	429.509					USH_2020	Mo_treatment	T_10	10	9		0.9			4.73771	12.4801	22.1908
428		JUNE	2020					Bryophytes	Pleurocarps	Pleurozium	Pleurozium schreberi	BOREAL	QBC	EASTERN CANADA	III			9	USH_T	CLOSED		BLACK SPRUCE	Evergreen Forest	GROUND	49.213	-73.6483	429.509					USH_2020	Mo_treatment	T_10	10	2		0.2
429		JUNE	2020					Bryophytes	Pleurocarps	Pleurozium	Pleurozium schreberi	BOREAL	QBC	EASTERN CANADA	III			10	USH_T	CLOSED		BLACK SPRUCE	Evergreen Forest	GROUND	49.213	-73.6483	429.509					USH_2020	Mo_treatment	T_10	10	1		0.1
430		JUNE	2020					Bryophytes	Pleurocarps	Pleurozium	Pleurozium schreberi	BOREAL	QBC	EASTERN CANADA	III			1	USH_T	OPEN		BLACK SPRUCE	Evergreen Forest	GROUND	49.213	-73.6483	429.509					USH_2020	NATURAL	T_20	20	22		2.2			5.08743	18.2131	30.814
431		JUNE	2020					Bryophytes	Pleurocarps	Pleurozium	Pleurozium schreberi	BOREAL	QBC	EASTERN CANADA	III			2	USH_T	OPEN		BLACK SPRUCE	Evergreen Forest	GROUND	49.213	-73.6483	429.509					USH_2020	NATURAL	T_20	20	30		3			4.488	8.38642	15.475
432		JUNE	2020					Bryophytes	Pleurocarps	Pleurozium	Pleurozium schreberi	BOREAL	QBC	EASTERN CANADA	III			3	USH_T	OPEN		BLACK SPRUCE	Evergreen Forest	GROUND	49.213	-73.6483	429.509					USH_2020	NATURAL	T_20	20	5		0.5			5.28414	21.4379	35.3068
433		JUNE	2020					Bryophytes	Pleurocarps	Pleurozium	Pleurozium schreberi	BOREAL	QBC	EASTERN CANADA	III			4	USH_T	OPEN		BLACK SPRUCE	Evergreen Forest	GROUND	49.213	-73.6483	429.509					USH_2020	NATURAL	T_20	20	20		2			5.35471	22.5948	36.861
434		JUNE	2020					Bryophytes	Pleurocarps	Pleurozium	Pleurozium schreberi	BOREAL	QBC	EASTERN CANADA	III			5	USH_T	OPEN		BLACK SPRUCE	Evergreen Forest	GROUND	49.213	-73.6483	429.509					USH_2020	NATURAL	T_20	20	22		2.2			4.35843	6.2623	11.7865
435		JUNE	2020					Bryophytes	Pleurocarps	Pleurozium	Pleurozium schreberi	BOREAL	QBC	EASTERN CANADA	III			1	USH_T	OPEN		BLACK SPRUCE	Evergreen Forest	GROUND	49.213	-73.6483	429.509					USH_2020	Mo_treatment	T_20	20	93		9.3			1.69129
436		JUNE	2020					Bryophytes	Pleurocarps	Pleurozium	Pleurozium schreberi	BOREAL	QBC	EASTERN CANADA	III			2	USH_T	OPEN		BLACK SPRUCE	Evergreen Forest	GROUND	49.213	-73.6483	429.509					USH_2020	Mo_treatment	T_20	20	31		3.1			4.463	7.97658	14.7746
437		JUNE	2020					Bryophytes	Pleurocarps	Pleurozium	Pleurozium schreberi	BOREAL	QBC	EASTERN CANADA	III			3	USH_T	OPEN		BLACK SPRUCE	Evergreen Forest	GROUND	49.213	-73.6483	429.509					USH_2020	Mo_treatment	T_20	20	36		3.6			4.62214	10.5855	19.1444
438		JUNE	2020					Bryophytes	Pleurocarps	Pleurozium	Pleurozium schreberi	BOREAL	QBC	EASTERN CANADA	III			4	USH_T	OPEN		BLACK SPRUCE	Evergreen Forest	GROUND	49.213	-73.6483	429.509					USH_2020	Mo_treatment	T_20	20	6		0.6			4.00243	0.42623	0.848841
439		JUNE	2020					Bryophytes	Pleurocarps	Pleurozium	Pleurozium schreberi	BOREAL	QBC	EASTERN CANADA	III			5	USH_T	OPEN		BLACK SPRUCE	Evergreen Forest	GROUND	49.213	-73.6483	429.509					USH_2020	Mo_treatment	T_20	20	16		1.6			4.74714	12.6347	22.4348
440		JUNE	2020					Bryophytes	Pleurocarps	Pleurozium	Pleurozium schreberi	BOREAL	QBC	EASTERN CANADA	III			6	USH_T	CLOSED		BLACK SPRUCE	Evergreen Forest	GROUND	49.213	-73.6483	429.509					USH_2020	NATURAL	T_20	20	1		0.1
441		JUNE	2020					Bryophytes	Pleurocarps	Pleurozium	Pleurozium schreberi	BOREAL	QBC	EASTERN CANADA	III			7	USH_T	CLOSED		BLACK SPRUCE	Evergreen Forest	GROUND	49.213	-73.6483	429.509					USH_2020	NATURAL	T_20	20	1		0.1
442		JUNE	2020					Bryophytes	Pleurocarps	Pleurozium	Pleurozium schreberi	BOREAL	QBC	EASTERN CANADA	III			8	USH_T	CLOSED		BLACK SPRUCE	Evergreen Forest	GROUND	49.213	-73.6483	429.509					USH_2020	NATURAL	T_20	20	11		1.1			4.36429	6.35831	11.9564
443		JUNE	2020					Bryophytes	Pleurocarps	Pleurozium		BOREAL	QBC	EASTERN CANADA	III			9	USH_T	CLOSED		BLACK SPRUCE	Evergreen Forest	GROUND	49.213	-73.6483	429.509					USH_2020	NATURAL	T_20	20	3		0.3			5.22757	20.5105	34.0394
444		JUNE	2020					Bryophytes	Pleurocarps	Pleurozium	Pleurozium schreberi	BOREAL	QBC	EASTERN CANADA	III			10	USH_T	CLOSED		BLACK SPRUCE	Evergreen Forest	GROUND	49.213	-73.6483	429.509					USH_2020	NATURAL	T_20	20	5		0.5			5.14143	19.0984	32.0716
445		JUNE	2020					Bryophytes	Pleurocarps	Pleurozium	Pleurozium schreberi	BOREAL	QBC	EASTERN CANADA	III			6	USH_T	CLOSED		BLACK SPRUCE	Evergreen Forest	GROUND	49.213	-73.6483	429.509					USH_2020	Mo_treatment	T_20	20	1		0.1
446		JUNE	2020					Bryophytes	Pleurocarps	Pleurozium	Pleurozium schreberi	BOREAL	QBC	EASTERN CANADA	III			7	USH_T	CLOSED		BLACK SPRUCE	Evergreen Forest	GROUND	49.213	-73.6483	429.509					USH_2020	Mo_treatment	T_20	20	1		0.1
447		JUNE	2020					Bryophytes	Pleurocarps	Pleurozium	Pleurozium schreberi	BOREAL	QBC	EASTERN CANADA	III			8	USH_T	CLOSED		BLACK SPRUCE	Evergreen Forest	GROUND	49.213	-73.6483	429.509					USH_2020	Mo_treatment	T_20	20	9		0.9			4.06657	1.47775	2.91246
448		JUNE	2020					Bryophytes	Pleurocarps	Pleurozium	Pleurozium schreberi	BOREAL	QBC	EASTERN CANADA	III			9	USH_T	CLOSED		BLACK SPRUCE	Evergreen Forest	GROUND	49.213	-73.6483	429.509					USH_2020	Mo_treatment	T_20	20	1		0.1
449		JUNE	2020					Bryophytes	Pleurocarps	Pleurozium	Pleurozium schreberi	BOREAL	QBC	EASTERN CANADA	III			10	USH_T	CLOSED		BLACK SPRUCE	Evergreen Forest	GROUND	49.213	-73.6483	429.509					USH_2020	Mo_treatment	T_20	20	4		0.4
450		JUNE	2020					Bryophytes	Pleurocarps	Pleurozium	Pleurozium schreberi	BOREAL	QBC	EASTERN CANADA	III			1	USH_T	OPEN		BLACK SPRUCE	Evergreen Forest	GROUND	49.213	-73.6483	429.509					USH_2020	NATURAL	T_30	30	72		7.2			4.487	8.37002	15.4471
451		JUNE	2020					Bryophytes	Pleurocarps	Pleurozium	Pleurozium schreberi	BOREAL	QBC	EASTERN CANADA	III			2	USH_T	OPEN		BLACK SPRUCE	Evergreen Forest	GROUND	49.213	-73.6483	429.509					USH_2020	NATURAL	T_30	30	25		2.5			4.566	9.66511	17.6266
452		JUNE	2020					Bryophytes	Pleurocarps	Pleurozium	Pleurozium schreberi	BOREAL	QBC	EASTERN CANADA	III			3	USH_T	OPEN		BLACK SPRUCE	Evergreen Forest	GROUND	49.213	-73.6483	429.509					USH_2020	NATURAL	T_30	30	17		1.7			4.765	12.9274	22.8951
453		JUNE	2020					Bryophytes	Pleurocarps	Pleurozium	Pleurozium schreberi	BOREAL	QBC	EASTERN CANADA	III			4	USH_T	OPEN		BLACK SPRUCE	Evergreen Forest	GROUND	49.213	-73.6483	429.509					USH_2020	NATURAL	T_30	30	6		0.6			3.97886	0.0398126	0.0795936
454		JUNE	2020					Bryophytes	Pleurocarps	Pleurozium	Pleurozium schreberi	BOREAL	QBC	EASTERN CANADA	III			5	USH_T	OPEN		BLACK SPRUCE	Evergreen Forest	GROUND	49.213	-73.6483	429.509					USH_2020	NATURAL	T_30	30	24		2.4			4.67443	11.4426	20.5355
455		JUNE	2020					Bryophytes	Pleurocarps	Pleurozium	Pleurozium schreberi	BOREAL	QBC	EASTERN CANADA	III			1	USH_T	OPEN		BLACK SPRUCE	Evergreen Forest	GROUND	49.213	-73.6483	429.509					USH_2020	Mo_treatment	T_30	30	114		11.4			5.09629	18.3583	31.0216
456		JUNE	2020					Bryophytes	Pleurocarps	Pleurozium	Pleurozium schreberi	BOREAL	QBC	EASTERN CANADA	III			2	USH_T	OPEN		BLACK SPRUCE	Evergreen Forest	GROUND	49.213	-73.6483	429.509					USH_2020	Mo_treatment	T_30	30	28		2.8			4.56786	9.69555	17.6772
457		JUNE	2020					Bryophytes	Pleurocarps	Pleurozium	Pleurozium schreberi	BOREAL	QBC	EASTERN CANADA	III			3	USH_T	OPEN		BLACK SPRUCE	Evergreen Forest	GROUND	49.213	-73.6483	429.509					USH_2020	Mo_treatment	T_30	30	28		2.8			4.837	14.1077	24.727
458		JUNE	2020					Bryophytes	Pleurocarps	Pleurozium	Pleurozium schreberi	BOREAL	QBC	EASTERN CANADA	III			4	USH_T	OPEN		BLACK SPRUCE	Evergreen Forest	GROUND	49.213	-73.6483	429.509					USH_2020	Mo_treatment	T_30	30	10		1			4.81757	13.7892	24.2364
459		JUNE	2020					Bryophytes	Pleurocarps	Pleurozium	Pleurozium schreberi	BOREAL	QBC	EASTERN CANADA	III			5	USH_T	OPEN		BLACK SPRUCE	Evergreen Forest	GROUND	49.213	-73.6483	429.509					USH_2020	Mo_treatment	T_30	30	12		1.2			4.374	6.51756	12.2375
460		JUNE	2020					Bryophytes	Pleurocarps	Pleurozium	Pleurozium schreberi	BOREAL	QBC	EASTERN CANADA	III			6	USH_T	CLOSED		BLACK SPRUCE	Evergreen Forest	GROUND	49.213	-73.6483	429.509					USH_2020	NATURAL	T_30	30	1		0.1
461		JUNE	2020					Bryophytes	Pleurocarps	Pleurozium	Pleurozium schreberi	BOREAL	QBC	EASTERN CANADA	III			7	USH_T	CLOSED		BLACK SPRUCE	Evergreen Forest	GROUND	49.213	-73.6483	429.509					USH_2020	NATURAL	T_30	30	1		0.1
462		JUNE	2020					Bryophytes	Pleurocarps	Pleurozium	Pleurozium schreberi	BOREAL	QBC	EASTERN CANADA	III			8	USH_T	CLOSED		BLACK SPRUCE	Evergreen Forest	GROUND	49.213	-73.6483	429.509					USH_2020	NATURAL	T_30	30	8		0.8			4.33086	5.8103	10.9825
463		JUNE	2020					Bryophytes	Pleurocarps	Pleurozium	Pleurozium schreberi	BOREAL	QBC	EASTERN CANADA	III			9	USH_T	CLOSED		BLACK SPRUCE	Evergreen Forest	GROUND	49.213	-73.6483	429.509					USH_2020	NATURAL	T_30	30	1		0.1
464		JUNE	2020					Bryophytes	Pleurocarps	Pleurozium	Pleurozium schreberi	BOREAL	QBC	EASTERN CANADA	III			10	USH_T	CLOSED		BLACK SPRUCE	Evergreen Forest	GROUND	49.213	-73.6483	429.509					USH_2020	NATURAL	T_30	30	9		0.9			4.97014	16.2904	28.0168
465		JUNE	2020					Bryophytes	Pleurocarps	Pleurozium	Pleurozium schreberi	BOREAL	QBC	EASTERN CANADA	III			6	USH_T	CLOSED		BLACK SPRUCE	Evergreen Forest	GROUND	49.213	-73.6483	429.509					USH_2020	Mo_treatment	T_30	30	4		0.4			5.27186	21.2365	35.0332
466		JUNE	2020					Bryophytes	Pleurocarps	Pleurozium	Pleurozium schreberi	BOREAL	QBC	EASTERN CANADA	III			7	USH_T	CLOSED		BLACK SPRUCE	Evergreen Forest	GROUND	49.213	-73.6483	429.509					USH_2020	Mo_treatment	T_30	30	5		0.5			3.91429	-1.01874	-2.05844
467		JUNE	2020					Bryophytes	Pleurocarps	Pleurozium	Pleurozium schreberi	BOREAL	QBC	EASTERN CANADA	III			8	USH_T	CLOSED		BLACK SPRUCE	Evergreen Forest	GROUND	49.213	-73.6483	429.509					USH_2020	Mo_treatment	T_30	30	9		0.9			4.85043	14.3279	25.0645
468		JUNE	2020					Bryophytes	Pleurocarps	Pleurozium	Pleurozium schreberi	BOREAL	QBC	EASTERN CANADA	III			9	USH_T	CLOSED		BLACK SPRUCE	Evergreen Forest	GROUND	49.213	-73.6483	429.509					USH_2020	Mo_treatment	T_30	30	2		0.2
469		JUNE	2020					Bryophytes	Pleurocarps	Pleurozium	Pleurozium schreberi	BOREAL	QBC	EASTERN CANADA	III			10	USH_T	CLOSED		BLACK SPRUCE	Evergreen Forest	GROUND	49.213	-73.6483	429.509					USH_2020	Mo_treatment	T_30	30	1		0.1
470		JUNE	2020					Bryophytes	Pleurocarps	Ptilium	Ptilium crista-castrensis	BOREAL	QBC	EASTERN CANADA	III			11	USH_T	OPEN		BLACK SPRUCE	Evergreen Forest	GROUND	49.213	-73.6483	429.509					USH_2020	NATURAL	T_10	10	6		0.6			4.18114	3.35597	6.49401
471		JUNE	2020					Bryophytes	Pleurocarps	Ptilium	Ptilium crista-castrensis	BOREAL	QBC	EASTERN CANADA	III			12	USH_T	OPEN		BLACK SPRUCE	Evergreen Forest	GROUND	49.213	-73.6483	429.509					USH_2020	NATURAL	T_10	10	10		1			3.75971	-3.55269	-7.36712
472		JUNE	2020					Bryophytes	Pleurocarps	Ptilium	Ptilium crista-castrensis	BOREAL	QBC	EASTERN CANADA	III			13	USH_T	OPEN		BLACK SPRUCE	Evergreen Forest	GROUND	49.213	-73.6483	429.509					USH_2020	NATURAL	T_10	10	2		0.2
473		JUNE	2020					Bryophytes	Pleurocarps	Ptilium	Ptilium crista-castrensis	BOREAL	QBC	EASTERN CANADA	III			14	USH_T	OPEN		BLACK SPRUCE	Evergreen Forest	GROUND	49.213	-73.6483	429.509					USH_2020	NATURAL	T_10	10	6		0.6			4.53271	9.11944	16.7146
474		JUNE	2020					Bryophytes	Pleurocarps	Ptilium	Ptilium crista-castrensis	BOREAL	QBC	EASTERN CANADA	III			15	USH_T	OPEN		BLACK SPRUCE	Evergreen Forest	GROUND	49.213	-73.6483	429.509					USH_2020	NATURAL	T_10	10	5		0.5
475		JUNE	2020					Bryophytes	Pleurocarps	Ptilium	Ptilium crista-castrensis	BOREAL	QBC	EASTERN CANADA	III			11	USH_T	OPEN		BLACK SPRUCE	Evergreen Forest	GROUND	49.213	-73.6483	429.509					USH_2020	Mo_treatment	T_10	10	8		0.8			3.53314	-7.26698	-15.6729
476		JUNE	2020					Bryophytes	Pleurocarps	Ptilium	Ptilium crista-castrensis	BOREAL	QBC	EASTERN CANADA	III			12	USH_T	OPEN		BLACK SPRUCE	Evergreen Forest	GROUND	49.213	-73.6483	429.509					USH_2020	Mo_treatment	T_10	10	10		1			4.07957	1.69087	3.3255
477		JUNE	2020					Bryophytes	Pleurocarps	Ptilium	Ptilium crista-castrensis	BOREAL	QBC	EASTERN CANADA	III			13	USH_T	OPEN		BLACK SPRUCE	Evergreen Forest	GROUND	49.213	-73.6483	429.509					USH_2020	Mo_treatment	T_10	10	2		0.2
478		JUNE	2020					Bryophytes	Pleurocarps	Ptilium	Ptilium crista-castrensis	BOREAL	QBC	EASTERN CANADA	III			14	USH_T	OPEN		BLACK SPRUCE	Evergreen Forest	GROUND	49.213	-73.6483	429.509					USH_2020	Mo_treatment	T_10	10	12		1.2			4.54814	9.37237	17.1385
479		JUNE	2020					Bryophytes	Pleurocarps	Ptilium	Ptilium crista-castrensis	BOREAL	QBC	EASTERN CANADA	III			15	USH_T	OPEN		BLACK SPRUCE	Evergreen Forest	GROUND	49.213	-73.6483	429.509					USH_2020	Mo_treatment	T_10	10	10		1			4.41429	7.17799	13.3945
480		JUNE	2020					Bryophytes	Pleurocarps	Ptilium	Ptilium crista-castrensis	BOREAL	QBC	EASTERN CANADA	III			16	USH_T	CLOSED		BLACK SPRUCE	Evergreen Forest	GROUND	49.213	-73.6483	429.509					USH_2020	NATURAL	T_10	10	2		0.2
481		JUNE	2020					Bryophytes	Pleurocarps	Ptilium	Ptilium crista-castrensis	BOREAL	QBC	EASTERN CANADA	III			17	USH_T	CLOSED		BLACK SPRUCE	Evergreen Forest	GROUND	49.213	-73.6483	429.509					USH_2020	NATURAL	T_10	10	2		0.2
482		JUNE	2020					Bryophytes	Pleurocarps	Ptilium	Ptilium crista-castrensis	BOREAL	QBC	EASTERN CANADA	III			18	USH_T	CLOSED		BLACK SPRUCE	Evergreen Forest	GROUND	49.213	-73.6483	429.509					USH_2020	NATURAL	T_10	10	5		0.5			3.7755	-3.29391	-6.81221
483		JUNE	2020					Bryophytes	Pleurocarps	Ptilium	Ptilium crista-castrensis	BOREAL	QBC	EASTERN CANADA	III			19	USH_T	CLOSED		BLACK SPRUCE	Evergreen Forest	GROUND	49.213	-73.6483	429.509					USH_2020	NATURAL	T_10	10	7		0.7			4.30157	5.33021	10.121
484		JUNE	2020					Bryophytes	Pleurocarps	Ptilium	Ptilium crista-castrensis	BOREAL	QBC	EASTERN CANADA	III			20	USH_T	CLOSED		BLACK SPRUCE	Evergreen Forest	GROUND	49.213	-73.6483	429.509					USH_2020	NATURAL	T_10	10	1		0.1
485		JUNE	2020					Bryophytes	Pleurocarps	Ptilium	Ptilium crista-castrensis	BOREAL	QBC	EASTERN CANADA	III			16	USH_T	CLOSED		BLACK SPRUCE	Evergreen Forest	GROUND	49.213	-73.6483	429.509					USH_2020	Mo_treatment	T_10	10	4		0.4			4.53443	9.14754	16.7618
486		JUNE	2020					Bryophytes	Pleurocarps	Ptilium	Ptilium crista-castrensis	BOREAL	QBC	EASTERN CANADA	III			17	USH_T	CLOSED		BLACK SPRUCE	Evergreen Forest	GROUND	49.213	-73.6483	429.509					USH_2020	Mo_treatment	T_10	10	3		0.3			4.00229	0.423888	0.844197
487		JUNE	2020					Bryophytes	Pleurocarps	Ptilium	Ptilium crista-castrensis	BOREAL	QBC	EASTERN CANADA	III			18	USH_T	CLOSED		BLACK SPRUCE	Evergreen Forest	GROUND	49.213	-73.6483	429.509					USH_2020	Mo_treatment	T_10	10	4		0.4			4.385	6.69789	12.5549
488		JUNE	2020					Bryophytes	Pleurocarps	Ptilium	Ptilium crista-castrensis	BOREAL	QBC	EASTERN CANADA	III			19	USH_T	CLOSED		BLACK SPRUCE	Evergreen Forest	GROUND	49.213	-73.6483	429.509					USH_2020	Mo_treatment	T_10	10	5		0.5			4.342	5.99297	11.3082
489		JUNE	2020					Bryophytes	Pleurocarps	Ptilium	Ptilium crista-castrensis	BOREAL	QBC	EASTERN CANADA	III			20	USH_T	CLOSED		BLACK SPRUCE	Evergreen Forest	GROUND	49.213	-73.6483	429.509					USH_2020	Mo_treatment	T_10	10	2		0.2
490		JUNE	2020					Bryophytes	Pleurocarps	Ptilium	Ptilium crista-castrensis	BOREAL	QBC	EASTERN CANADA	III			11	USH_T	OPEN		BLACK SPRUCE	Evergreen Forest	GROUND	49.213	-73.6483	429.509					USH_2020	NATURAL	T_20	20	16		1.6			5.24071	20.726	34.3356
491		JUNE	2020					Bryophytes	Pleurocarps	Ptilium	Ptilium crista-castrensis	BOREAL	QBC	EASTERN CANADA	III			12	USH_T	OPEN		BLACK SPRUCE	Evergreen Forest	GROUND	49.213	-73.6483	429.509					USH_2020	NATURAL	T_20	20	51		5.1			3.97571	-0.0117096	-0.0234219
492		JUNE	2020					Bryophytes	Pleurocarps	Ptilium	Ptilium crista-castrensis	BOREAL	QBC	EASTERN CANADA	III			13	USH_T	OPEN		BLACK SPRUCE	Evergreen Forest	GROUND	49.213	-73.6483	429.509					USH_2020	NATURAL	T_20	20	15		1.5			4.83714	14.1101	24.7306
493		JUNE	2020					Bryophytes	Pleurocarps	Ptilium	Ptilium crista-castrensis	BOREAL	QBC	EASTERN CANADA	III			14	USH_T	OPEN		BLACK SPRUCE	Evergreen Forest	GROUND	49.213	-73.6483	429.509					USH_2020	NATURAL	T_20	20	46		4.6			5.12729	18.8665	31.744
494		JUNE	2020					Bryophytes	Pleurocarps	Ptilium	Ptilium crista-castrensis	BOREAL	QBC	EASTERN CANADA	III			15	USH_T	OPEN		BLACK SPRUCE	Evergreen Forest	GROUND	49.213	-73.6483	429.509					USH_2020	NATURAL	T_20	20	36		3.6			5.46643	24.4262	39.2622
495		JUNE	2020					Bryophytes	Pleurocarps	Ptilium	Ptilium crista-castrensis	BOREAL	QBC	EASTERN CANADA	III			11	USH_T	OPEN		BLACK SPRUCE	Evergreen Forest	GROUND	49.213	-73.6483	429.509					USH_2020	Mo_treatment	T_20	20	43		4.3			4.88457	14.8876	25.9168
496		JUNE	2020					Bryophytes	Pleurocarps	Ptilium	Ptilium crista-castrensis	BOREAL	QBC	EASTERN CANADA	III			12	USH_T	OPEN		BLACK SPRUCE	Evergreen Forest	GROUND	49.213	-73.6483	429.509					USH_2020	Mo_treatment	T_20	20	25		2.5			4.39871	6.92272	12.949
497		JUNE	2020					Bryophytes	Pleurocarps	Ptilium	Ptilium crista-castrensis	BOREAL	QBC	EASTERN CANADA	III			13	USH_T	OPEN		BLACK SPRUCE	Evergreen Forest	GROUND	49.213	-73.6483	429.509					USH_2020	Mo_treatment	T_20	20	11		1.1			4.55086	9.41686	17.2128
498		JUNE	2020					Bryophytes	Pleurocarps	Ptilium	Ptilium crista-castrensis	BOREAL	QBC	EASTERN CANADA	III			14	USH_T	OPEN		BLACK SPRUCE	Evergreen Forest	GROUND	49.213	-73.6483	429.509					USH_2020	Mo_treatment	T_20	20	26		2.6			5.37057	22.8548	37.2062
499		JUNE	2020					Bryophytes	Pleurocarps	Ptilium	Ptilium crista-castrensis	BOREAL	QBC	EASTERN CANADA	III			15	USH_T	OPEN		BLACK SPRUCE	Evergreen Forest	GROUND	49.213	-73.6483	429.509					USH_2020	Mo_treatment	T_20	20	31		3.1			4.94414	15.8642	27.3841
500		JUNE	2020					Bryophytes	Pleurocarps	Ptilium	Ptilium crista-castrensis	BOREAL	QBC	EASTERN CANADA	III			16	USH_T	CLOSED		BLACK SPRUCE	Evergreen Forest	GROUND	49.213	-73.6483	429.509					USH_2020	NATURAL	T_20	20	8		0.8			4.83229	14.0304	24.6082
501		JUNE	2020					Bryophytes	Pleurocarps	Ptilium	Ptilium crista-castrensis	BOREAL	QBC	EASTERN CANADA	III			17	USH_T	CLOSED		BLACK SPRUCE	Evergreen Forest	GROUND	49.213	-73.6483	429.509					USH_2020	NATURAL	T_20	20	11		1.1			4.77714	13.1265	23.2067
502		JUNE	2020					Bryophytes	Pleurocarps	Ptilium	Ptilium crista-castrensis	BOREAL	QBC	EASTERN CANADA	III			18	USH_T	CLOSED		BLACK SPRUCE	Evergreen Forest	GROUND	49.213	-73.6483	429.509					USH_2020	NATURAL	T_20	20	29		2.9			4.53971	9.23419	16.9071
503		JUNE	2020					Bryophytes	Pleurocarps	Ptilium	Ptilium crista-castrensis	BOREAL	QBC	EASTERN CANADA	III			19	USH_T	CLOSED		BLACK SPRUCE	Evergreen Forest	GROUND	49.213	-73.6483	429.509					USH_2020	NATURAL	T_20	20	15		1.5			4.84929	14.3091	25.0359
504		JUNE	2020					Bryophytes	Pleurocarps	Ptilium	Ptilium crista-castrensis	BOREAL	QBC	EASTERN CANADA	III			20	USH_T	CLOSED		BLACK SPRUCE	Evergreen Forest	GROUND	49.213	-73.6483	429.509					USH_2020	NATURAL	T_20	20	7		0.7			5.73257	28.7892	44.7075
505		JUNE	2020					Bryophytes	Pleurocarps	Ptilium	Ptilium crista-castrensis	BOREAL	QBC	EASTERN CANADA	III			16	USH_T	CLOSED		BLACK SPRUCE	Evergreen Forest	GROUND	49.213	-73.6483	429.509					USH_2020	Mo_treatment	T_20	20	8		0.8			4.45543	7.85246	14.5615
506		JUNE	2020					Bryophytes	Pleurocarps	Ptilium	Ptilium crista-castrensis	BOREAL	QBC	EASTERN CANADA	III			17	USH_T	CLOSED		BLACK SPRUCE	Evergreen Forest	GROUND	49.213	-73.6483	429.509					USH_2020	Mo_treatment	T_20	20	13		1.3			5.17686	19.6792	32.8865
507		JUNE	2020					Bryophytes	Pleurocarps	Ptilium	Ptilium crista-castrensis	BOREAL	QBC	EASTERN CANADA	III			18	USH_T	CLOSED		BLACK SPRUCE	Evergreen Forest	GROUND	49.213	-73.6483	429.509					USH_2020	Mo_treatment	T_20	20	43		4.3			4.35557	6.21546	11.7035
508		JUNE	2020					Bryophytes	Pleurocarps	Ptilium	Ptilium crista-castrensis	BOREAL	QBC	EASTERN CANADA	III			19	USH_T	CLOSED		BLACK SPRUCE	Evergreen Forest	GROUND	49.213	-73.6483	429.509					USH_2020	Mo_treatment	T_20	20	25		2.5			5.25143	20.9016	34.5763
509		JUNE	2020					Bryophytes	Pleurocarps	Ptilium	Ptilium crista-castrensis	BOREAL	QBC	EASTERN CANADA	III			20	USH_T	CLOSED		BLACK SPRUCE	Evergreen Forest	GROUND	49.213	-73.6483	429.509					USH_2020	Mo_treatment	T_20	20	6		0.6			4.69371	11.7588	21.0431
510		JUNE	2020					Bryophytes	Pleurocarps	Ptilium	Ptilium crista-castrensis	BOREAL	QBC	EASTERN CANADA	III			11	USH_T	OPEN		BLACK SPRUCE	Evergreen Forest	GROUND	49.213	-73.6483	429.509					USH_2020	NATURAL	T_30	30	39		3.9			4.45186	7.79391	14.4608
511		JUNE	2020					Bryophytes	Pleurocarps	Ptilium	Ptilium crista-castrensis	BOREAL	QBC	EASTERN CANADA	III			12	USH_T	OPEN		BLACK SPRUCE	Evergreen Forest	GROUND	49.213	-73.6483	429.509					USH_2020	NATURAL	T_30	30	41		4.1			4.64671	10.9883	19.8008
512		JUNE	2020					Bryophytes	Pleurocarps	Ptilium	Ptilium crista-castrensis	BOREAL	QBC	EASTERN CANADA	III			13	USH_T	OPEN		BLACK SPRUCE	Evergreen Forest	GROUND	49.213	-73.6483	429.509					USH_2020	NATURAL	T_30	30	10		1			5.16757	19.5269	32.6737
513		JUNE	2020					Bryophytes	Pleurocarps	Ptilium	Ptilium crista-castrensis	BOREAL	QBC	EASTERN CANADA	III			14	USH_T	OPEN		BLACK SPRUCE	Evergreen Forest	GROUND	49.213	-73.6483	429.509					USH_2020	NATURAL	T_30	30	27		2.7			5.02857	17.2482	29.4218
514		JUNE	2020					Bryophytes	Pleurocarps	Ptilium	Ptilium crista-castrensis	BOREAL	QBC	EASTERN CANADA	III			15	USH_T	OPEN		BLACK SPRUCE	Evergreen Forest	GROUND	49.213	-73.6483	429.509					USH_2020	NATURAL	T_30	30	43		4.3			5.067	17.8782	30.3334
515		JUNE	2020					Bryophytes	Pleurocarps	Ptilium	Ptilium crista-castrensis	BOREAL	QBC	EASTERN CANADA	III			11	USH_T	OPEN		BLACK SPRUCE	Evergreen Forest	GROUND	49.213	-73.6483	429.509					USH_2020	Mo_treatment	T_30	30	31		3.1			4.827	13.9438	24.4749
516		JUNE	2020					Bryophytes	Pleurocarps	Ptilium	Ptilium crista-castrensis	BOREAL	QBC	EASTERN CANADA	III			12	USH_T	OPEN		BLACK SPRUCE	Evergreen Forest	GROUND	49.213	-73.6483	429.509					USH_2020	Mo_treatment	T_30	30	83		8.3			4.65543	11.1311	20.0325
517		JUNE	2020					Bryophytes	Pleurocarps	Ptilium	Ptilium crista-castrensis	BOREAL	QBC	EASTERN CANADA	III			13	USH_T	OPEN		BLACK SPRUCE	Evergreen Forest	GROUND	49.213	-73.6483	429.509					USH_2020	Mo_treatment	T_30	30	15		1.5			4.59843	10.1967	18.5064
518		JUNE	2020					Bryophytes	Pleurocarps	Ptilium	Ptilium crista-castrensis	BOREAL	QBC	EASTERN CANADA	III			14	USH_T	OPEN		BLACK SPRUCE	Evergreen Forest	GROUND	49.213	-73.6483	429.509					USH_2020	Mo_treatment	T_30	30	27		2.7			4.764	12.911	22.8694
519		JUNE	2020					Bryophytes	Pleurocarps	Ptilium	Ptilium crista-castrensis	BOREAL	QBC	EASTERN CANADA	III			15	USH_T	OPEN		BLACK SPRUCE	Evergreen Forest	GROUND	49.213	-73.6483	429.509					USH_2020	Mo_treatment	T_30	30	48		4.8			4.55629	9.50585	17.3614
520		JUNE	2020					Bryophytes	Pleurocarps	Ptilium	Ptilium crista-castrensis	BOREAL	QBC	EASTERN CANADA	III			16	USH_T	CLOSED		BLACK SPRUCE	Evergreen Forest	GROUND	49.213	-73.6483	429.509					USH_2020	NATURAL	T_30	30	14		1.4			4.89314	15.0281	26.1294
521		JUNE	2020					Bryophytes	Pleurocarps	Ptilium	Ptilium crista-castrensis	BOREAL	QBC	EASTERN CANADA	III			17	USH_T	CLOSED		BLACK SPRUCE	Evergreen Forest	GROUND	49.213	-73.6483	429.509					USH_2020	NATURAL	T_30	30	19		1.9			5.08057	18.1007	30.653
522		JUNE	2020					Bryophytes	Pleurocarps	Ptilium	Ptilium crista-castrensis	BOREAL	QBC	EASTERN CANADA	III			18	USH_T	CLOSED		BLACK SPRUCE	Evergreen Forest	GROUND	49.213	-73.6483	429.509					USH_2020	NATURAL	T_30	30	21		2.1			5.03114	17.2904	29.4831
523		JUNE	2020					Bryophytes	Pleurocarps	Ptilium	Ptilium crista-castrensis	BOREAL	QBC	EASTERN CANADA	III			19	USH_T	CLOSED		BLACK SPRUCE	Evergreen Forest	GROUND	49.213	-73.6483	429.509					USH_2020	NATURAL	T_30	30	16		1.6			4.82571	13.9227	24.4424
524		JUNE	2020					Bryophytes	Pleurocarps	Ptilium	Ptilium crista-castrensis	BOREAL	QBC	EASTERN CANADA	III			20	USH_T	CLOSED		BLACK SPRUCE	Evergreen Forest	GROUND	49.213	-73.6483	429.509					USH_2020	NATURAL	T_30	30	8		0.8			5.168	19.534	32.6835
525		JUNE	2020					Bryophytes	Pleurocarps	Ptilium	Ptilium crista-castrensis	BOREAL	QBC	EASTERN CANADA	III			16	USH_T	CLOSED		BLACK SPRUCE	Evergreen Forest	GROUND	49.213	-73.6483	429.509					USH_2020	Mo_treatment	T_30	30	15		1.5			4.70129	11.8829	21.2417
526		JUNE	2020					Bryophytes	Pleurocarps	Ptilium	Ptilium crista-castrensis	BOREAL	QBC	EASTERN CANADA	III			17	USH_T	CLOSED		BLACK SPRUCE	Evergreen Forest	GROUND	49.213	-73.6483	429.509					USH_2020	Mo_treatment	T_30	30	33		3.3			4.72286	12.2365	21.8049
527		JUNE	2020					Bryophytes	Pleurocarps	Ptilium	Ptilium crista-castrensis	BOREAL	QBC	EASTERN CANADA	III			18	USH_T	CLOSED		BLACK SPRUCE	Evergreen Forest	GROUND	49.213	-73.6483	429.509					USH_2020	Mo_treatment	T_30	30	4		0.4
528		JUNE	2020					Bryophytes	Pleurocarps	Ptilium	Ptilium crista-castrensis	BOREAL	QBC	EASTERN CANADA	III			19	USH_T	CLOSED		BLACK SPRUCE	Evergreen Forest	GROUND	49.213	-73.6483	429.509					USH_2020	Mo_treatment	T_30	30	24		2.4			4.81543	13.7541	24.1822
529		JUNE	2020					Bryophytes	Pleurocarps	Ptilium	Ptilium crista-castrensis	BOREAL	QBC	EASTERN CANADA	III			20	USH_T	CLOSED		BLACK SPRUCE	Evergreen Forest	GROUND	49.213	-73.6483	429.509					USH_2020	Mo_treatment	T_30	30	4		0.4			5.59771	26.5785	41.9952
530	L-20-06-01	JUNE	2020					Lichen	Tripartite	Peltigera		BOREAL	QBC	EASTERN CANADA	III			1	USH_T	ND		BLACK SPRUCE	Evergreen Forest	GROUND	49.213	-73.6483	429.509					USH_2020	NATURAL	T_10	10	302		30.2			5.64686	27.3841	42.9945
531	L-20-06-02	JUNE	2020					Lichen	Bipartite	Peltigera		BOREAL	QBC	EASTERN CANADA	III			2	USH_T	ND		BLACK SPRUCE	Evergreen Forest	GROUND	49.213	-73.6483	429.509					USH_2020	NATURAL	T_10	10	39		3.9			4.85371	14.3817	25.1469
532	L-20-06-03	JUNE	2020					Lichen	Tripartite	Peltigera		BOREAL	QBC	EASTERN CANADA	III			3	USH_T	ND		BLACK SPRUCE	Evergreen Forest	GROUND	49.213	-73.6483	429.509					USH_2020	NATURAL	T_10	10	243		24.3			5.46029	24.3255	39.132
533	L-20-06-04	JUNE	2020					Lichen	Bipartite	Peltigera		BOREAL	QBC	EASTERN CANADA	III			4	USH_T	ND		BLACK SPRUCE	Evergreen Forest	GROUND	49.213	-73.6483	429.509					USH_2020	NATURAL	T_10	10	19		1.9			4.50443	8.65574	15.9324
534	L-20-06-05	JUNE	2020					Lichen	Tripartite	Peltigera		BOREAL	QBC	EASTERN CANADA	III			5	USH_T	ND		BLACK SPRUCE	Evergreen Forest	GROUND	49.213	-73.6483	429.509					USH_2020	NATURAL	T_10	10	54		5.4			4.55171	9.43091	17.2363
535	L-20-06-06	JUNE	2020					Lichen	Tripartite	Peltigera		BOREAL	QBC	EASTERN CANADA	III			1	USH_T	ND		BLACK SPRUCE	Evergreen Forest	GROUND	49.213	-73.6483	429.509					USH_2020	NATURAL	T_15	15	398		39.8			5.22614	20.4871	34.0072
536	L-20-06-07	JUNE	2020					Lichen	Bipartite	Peltigera		BOREAL	QBC	EASTERN CANADA	III			2	USH_T	ND		BLACK SPRUCE	Evergreen Forest	GROUND	49.213	-73.6483	429.509					USH_2020	NATURAL	T_15	15	71		7.1			4.38614	6.71663	12.5878
537	L-20-06-08	JUNE	2020					Lichen	Tripartite	Peltigera		BOREAL	QBC	EASTERN CANADA	III			3	USH_T	ND		BLACK SPRUCE	Evergreen Forest	GROUND	49.213	-73.6483	429.509					USH_2020	NATURAL	T_15	15	389		38.9			5.63314	27.1593	42.7169
538	L-20-06-09	JUNE	2020					Lichen	Bipartite	Peltigera		BOREAL	QBC	EASTERN CANADA	III			4	USH_T	ND		BLACK SPRUCE	Evergreen Forest	GROUND	49.213	-73.6483	429.509					USH_2020	NATURAL	T_15	15	100		10			4.61471	10.4637	18.945
539	L-20-06-10	JUNE	2020					Lichen	Tripartite	Peltigera		BOREAL	QBC	EASTERN CANADA	III			5	USH_T	ND		BLACK SPRUCE	Evergreen Forest	GROUND	49.213	-73.6483	429.509					USH_2020	NATURAL	T_15	15	188		18.8			5.37386	22.9087	37.2775
540	L-20-06-11	JUNE	2020					Lichen	Tripartite	Peltigera		BOREAL	QBC	EASTERN CANADA	III			1	USH_T	ND		BLACK SPRUCE	Evergreen Forest	GROUND	49.213	-73.6483	429.509					USH_2020	NATURAL	T_20	20	115		11.5			5.39129	23.1944	37.6549
541	L-20-06-12	JUNE	2020					Lichen	Bipartite	Peltigera		BOREAL	QBC	EASTERN CANADA	III			2	USH_T	ND		BLACK SPRUCE	Evergreen Forest	GROUND	49.213	-73.6483	429.509					USH_2020	NATURAL	T_20	20	106		10.6			5.47	24.4848	39.3378
542	L-20-06-13	JUNE	2020					Lichen	Tripartite	Peltigera		BOREAL	QBC	EASTERN CANADA	III			3	USH_T	ND		BLACK SPRUCE	Evergreen Forest	GROUND	49.213	-73.6483	429.509					USH_2020	NATURAL	T_20	20	553		55.3			5.17543	19.6557	32.8538
543	L-20-06-14	JUNE	2020					Lichen	Bipartite	Peltigera		BOREAL	QBC	EASTERN CANADA	III			4	USH_T	ND		BLACK SPRUCE	Evergreen Forest	GROUND	49.213	-73.6483	429.509					USH_2020	NATURAL	T_20	20	85		8.5			5.22157	20.4122	33.9038
544	L-20-06-15	JUNE	2020					Lichen	Tripartite	Peltigera		BOREAL	QBC	EASTERN CANADA	III			5	USH_T	ND		BLACK SPRUCE	Evergreen Forest	GROUND	49.213	-73.6483	429.509					USH_2020	NATURAL	T_20	20	50		5			5.73271	28.7916	44.7103
545	L-20-06-16	JUNE	2020					Lichen	Tripartite	Peltigera		BOREAL	QBC	EASTERN CANADA	III			1	USH_T	ND		BLACK SPRUCE	Evergreen Forest	GROUND	49.213	-73.6483	429.509					USH_2020	NATURAL	T_30	30	267		26.7			5.923	31.911	48.3826
546	L-20-06-17	JUNE	2020					Lichen	Bipartite	Peltigera		BOREAL	QBC	EASTERN CANADA	III			2	USH_T	ND		BLACK SPRUCE	Evergreen Forest	GROUND	49.213	-73.6483	429.509					USH_2020	NATURAL	T_30	30	232		23.2			5.171	19.5831	32.7523
547	L-20-06-18	JUNE	2020					Lichen	Tripartite	Peltigera		BOREAL	QBC	EASTERN CANADA	III			3	USH_T	ND		BLACK SPRUCE	Evergreen Forest	GROUND	49.213	-73.6483	429.509					USH_2020	NATURAL	T_30	30	2558		255.8			5.27186	21.2365	35.0332
548	L-20-06-19	JUNE	2020					Lichen	Bipartite	Peltigera		BOREAL	QBC	EASTERN CANADA	III			4	USH_T	ND		BLACK SPRUCE	Evergreen Forest	GROUND	49.213	-73.6483	429.509					USH_2020	NATURAL	T_30	30	281		28.1			5.71286	28.466	44.3168
549	L-20-06-20	JUNE	2020					Lichen	Tripartite	Peltigera		BOREAL	QBC	EASTERN CANADA	III			5	USH_T	ND		BLACK SPRUCE	Evergreen Forest	GROUND	49.213	-73.6483	429.509					USH_2020	NATURAL	T_30	30	84		8.4			5.13071	18.9227	31.8236
550	L-20-06-21	JUNE	2020					Lichen	Tripartite	Peltigera		BOREAL	QBC	EASTERN CANADA	III			1	USH_T	ND		BLACK SPRUCE	Evergreen Forest	GROUND	49.213	-73.6483	429.509					USH_2020	Mo_treatment	T_10	10	549		54.9			5.27057	21.2155	35.0045
551	L-20-06-22	JUNE	2020					Lichen	Bipartite	Peltigera		BOREAL	QBC	EASTERN CANADA	III			2	USH_T	ND		BLACK SPRUCE	Evergreen Forest	GROUND	49.213	-73.6483	429.509					USH_2020	Mo_treatment	T_10	10	53		5.3			4.45833	7.90008	14.6433
552	L-20-06-23	JUNE	2020					Lichen	Tripartite	Peltigera		BOREAL	QBC	EASTERN CANADA	III			3	USH_T	ND		BLACK SPRUCE	Evergreen Forest	GROUND	49.213	-73.6483	429.509					USH_2020	Mo_treatment	T_10	10	270		27			5.25957	21.0351	34.7587
553	L-20-06-24	JUNE	2020					Lichen	Bipartite	Peltigera		BOREAL	QBC	EASTERN CANADA	III			4	USH_T	ND		BLACK SPRUCE	Evergreen Forest	GROUND	49.213	-73.6483	429.509					USH_2020	Mo_treatment	T_10	10	71		7.1			4.52343	8.96721	16.4586
554	L-20-06-25	JUNE	2020					Lichen	Tripartite	Peltigera		BOREAL	QBC	EASTERN CANADA	III			5	USH_T	ND		BLACK SPRUCE	Evergreen Forest	GROUND	49.213	-73.6483	429.509					USH_2020	Mo_treatment	T_10	10	11		1.1			5.06786	17.8923	30.3536
555	L-20-06-26	JUNE	2020					Lichen	Tripartite	Peltigera		BOREAL	QBC	EASTERN CANADA	III			1	USH_T	ND		BLACK SPRUCE	Evergreen Forest	GROUND	49.213	-73.6483	429.509					USH_2020	Mo_treatment	T_15	15	676		67.6			5.65029	27.4403	43.0637
556	L-20-06-27	JUNE	2020					Lichen	Bipartite	Peltigera		BOREAL	QBC	EASTERN CANADA	III			2	USH_T	ND		BLACK SPRUCE	Evergreen Forest	GROUND	49.213	-73.6483	429.509					USH_2020	Mo_treatment	T_15	15	161		16.1			4.37914	6.60187	12.386
557	L-20-06-28	JUNE	2020					Lichen	Tripartite	Peltigera		BOREAL	QBC	EASTERN CANADA	III			3	USH_T	ND		BLACK SPRUCE	Evergreen Forest	GROUND	49.213	-73.6483	429.509					USH_2020	Mo_treatment	T_15	15	249		24.9			5.34757	22.4778	36.705
558	L-20-06-29	JUNE	2020					Lichen	Bipartite	Peltigera		BOREAL	QBC	EASTERN CANADA	III			4	USH_T	ND		BLACK SPRUCE	Evergreen Forest	GROUND	49.213	-73.6483	429.509					USH_2020	Mo_treatment	T_15	15	65		6.5			5.32029	22.0304	36.1065
559	L-20-06-30	JUNE	2020					Lichen	Tripartite	Peltigera		BOREAL	QBC	EASTERN CANADA	III			5	USH_T	ND		BLACK SPRUCE	Evergreen Forest	GROUND	49.213	-73.6483	429.509					USH_2020	Mo_treatment	T_15	15	88		8.8			5.99029	33.0141	49.6399
560	L-20-06-31	JUNE	2020					Lichen	Tripartite	Peltigera		BOREAL	QBC	EASTERN CANADA	III			1	USH_T	ND		BLACK SPRUCE	Evergreen Forest	GROUND	49.213	-73.6483	429.509					USH_2020	Mo_treatment	T_20	20	284		28.4			5.35914	22.6674	36.9576
561	L-20-06-32	JUNE	2020					Lichen	Bipartite	Peltigera		BOREAL	QBC	EASTERN CANADA	III			2	USH_T	ND		BLACK SPRUCE	Evergreen Forest	GROUND	49.213	-73.6483	429.509					USH_2020	Mo_treatment	T_20	20	59		5.9			5.30171	21.726	35.6966
562	L-20-06-33	JUNE	2020					Lichen	Tripartite	Peltigera		BOREAL	QBC	EASTERN CANADA	III			3	USH_T	ND		BLACK SPRUCE	Evergreen Forest	GROUND	49.213	-73.6483	429.509					USH_2020	Mo_treatment	T_20	20	376		37.6			5.72971	28.7424	44.651
563	L-20-06-34	JUNE	2020					Lichen	Bipartite	Peltigera		BOREAL	QBC	EASTERN CANADA	III			4	USH_T	ND		BLACK SPRUCE	Evergreen Forest	GROUND	49.213	-73.6483	429.509					USH_2020	Mo_treatment	T_20	20	73		7.3
564	L-20-06-35	JUNE	2020					Lichen	Tripartite	Peltigera		BOREAL	QBC	EASTERN CANADA	III			5	USH_T	ND		BLACK SPRUCE	Evergreen Forest	GROUND	49.213	-73.6483	429.509					USH_2020	Mo_treatment	T_20	20	95		9.5			4.77943	13.1639	23.2652
565	L-20-06-36	JUNE	2020					Lichen	Tripartite	Peltigera		BOREAL	QBC	EASTERN CANADA	III			1	USH_T	ND		BLACK SPRUCE	Evergreen Forest	GROUND	49.213	-73.6483	429.509					USH_2020	Mo_treatment	T_30	30	207		20.7			5.73114	28.7658	44.6793
566	L-20-06-37	JUNE	2020					Lichen	Bipartite	Peltigera		BOREAL	QBC	EASTERN CANADA	III			2	USH_T	ND		BLACK SPRUCE	Evergreen Forest	GROUND	49.213	-73.6483	429.509					USH_2020	Mo_treatment	T_30	30	210		21			5.54986	25.7939	41.0098
567	L-20-06-38	JUNE	2020					Lichen	Tripartite	Peltigera		BOREAL	QBC	EASTERN CANADA	III			3	USH_T	ND		BLACK SPRUCE	Evergreen Forest	GROUND	49.213	-73.6483	429.509					USH_2020	Mo_treatment	T_30	30	269		26.9			4.36986	6.44965	12.1177
568	L-20-06-39	JUNE	2020					Lichen	Bipartite	Peltigera		BOREAL	QBC	EASTERN CANADA	III			4	USH_T	ND		BLACK SPRUCE	Evergreen Forest	GROUND	49.213	-73.6483	429.509					USH_2020	Mo_treatment	T_30	30	321		32.1
569	L-20-06-40	JUNE	2020					Lichen	Tripartite	Peltigera		BOREAL	QBC	EASTERN CANADA	III			5	USH_T	ND		BLACK SPRUCE	Evergreen Forest		49.213	-73.6483	429.509					USH_2020	Mo_treatment	T_30	30	22		2.2			5.09257	18.2974	30.9346
570	L-20-06-41	JUNE	2020					Lichen	Bipartite	Peltigera		BOREAL	QBC	EASTERN CANADA	II			6	USH_T	ND		BLACK SPRUCE	Evergreen Forest		48.3389	-72.3707	402.812					USH_2020	NATURAL	T_10	10	87		8.7
571	L-20-06-42	JUNE	2020					Lichen	Tripartite	Peltigera		BOREAL	QBC	EASTERN CANADA	II			7	USH_T	ND		BLACK SPRUCE	Evergreen Forest		48.3389	-72.3707	402.812					USH_2020	NATURAL	T_10	10	636		63.6			5.41086	23.5152	38.0766
572	L-20-06-43	JUNE	2020					Lichen	Tripartite	Peltigera		BOREAL	QBC	EASTERN CANADA	II			8	USH_T	ND		BLACK SPRUCE	Evergreen Forest		48.3389	-72.3707	402.812					USH_2020	NATURAL	T_10	10	191		19.1
573	L-20-06-44	JUNE	2020					Lichen	Bipartite	Peltigera		BOREAL	QBC	EASTERN CANADA	II			9	USH_T	ND		BLACK SPRUCE	Evergreen Forest		48.3389	-72.3707	402.812					USH_2020	NATURAL	T_10	10	612		61.2			2.44257
574	L-20-06-45	JUNE	2020					Lichen	Bipartite	Peltigera		BOREAL	QBC	EASTERN CANADA	II			10	USH_T	ND		BLACK SPRUCE	Evergreen Forest		48.3389	-72.3707	402.812					USH_2020	NATURAL	T_10	10	235		23.5			5.11729	18.7026	31.5117
575	L-20-06-46	JUNE	2020					Lichen	Bipartite	Peltigera		BOREAL	QBC	EASTERN CANADA	II			6	USH_T	ND		BLACK SPRUCE	Evergreen Forest		48.3389	-72.3707	402.812					USH_2020	NATURAL	T_15	15	267		26.7
576	L-20-06-47	JUNE	2020					Lichen	Tripartite	Peltigera		BOREAL	QBC	EASTERN CANADA	II			7	USH_T	ND		BLACK SPRUCE	Evergreen Forest		48.3389	-72.3707	402.812					USH_2020	NATURAL	T_15	15	929		92.9			4.19757	3.62529	6.99693
577	L-20-06-48	JUNE	2020					Lichen	Tripartite	Peltigera		BOREAL	QBC	EASTERN CANADA	II			8	USH_T	ND		BLACK SPRUCE	Evergreen Forest		48.3389	-72.3707	402.812					USH_2020	NATURAL	T_15	15	1344		134.4			4.83457	14.0679	24.6659
578	L-20-06-49	JUNE	2020					Lichen	Bipartite	Peltigera		BOREAL	QBC	EASTERN CANADA	II			9	USH_T	ND		BLACK SPRUCE	Evergreen Forest		48.3389	-72.3707	402.812					USH_2020	NATURAL	T_15	15	944		94.4			6.421	40.0749	57.2193
579	L-20-06-50	JUNE	2020					Lichen	Bipartite	Peltigera		BOREAL	QBC	EASTERN CANADA	II			10	USH_T	ND		BLACK SPRUCE	Evergreen Forest		48.3389	-72.3707	402.812					USH_2020	NATURAL	T_15	15	1463		146.3			8.49929	74.1452	85.1533
580	L-20-06-51	JUNE	2020					Lichen	Bipartite	Peltigera		BOREAL	QBC	EASTERN CANADA	II			6	USH_T	ND		BLACK SPRUCE	Evergreen Forest		48.3389	-72.3707	402.812					USH_2020	NATURAL	T_20	20	835		83.5			2.26229
581	L-20-06-52	JUNE	2020					Lichen	Tripartite	Peltigera		BOREAL	QBC	EASTERN CANADA	II			7	USH_T	ND		BLACK SPRUCE	Evergreen Forest		48.3389	-72.3707	402.812					USH_2020	NATURAL	T_20	20	994		99.4			5.03214	17.3068	29.5069
582	L-20-06-53	JUNE	2020					Lichen	Tripartite	Peltigera		BOREAL	QBC	EASTERN CANADA	II			8	USH_T	ND		BLACK SPRUCE	Evergreen Forest		48.3389	-72.3707	402.812					USH_2020	NATURAL	T_20	20	1819		181.9			2.61514
583	L-20-06-54	JUNE	2020					Lichen	Bipartite	Peltigera		BOREAL	QBC	EASTERN CANADA	II			9	USH_T	ND		BLACK SPRUCE	Evergreen Forest		48.3389	-72.3707	402.812					USH_2020	NATURAL	T_20	20	1766		176.6			5.36371	22.7424	37.0571
584	L-20-06-55	JUNE	2020					Lichen	Bipartite	Peltigera		BOREAL	QBC	EASTERN CANADA	II			10	USH_T	ND		BLACK SPRUCE	Evergreen Forest		48.3389	-72.3707	402.812					USH_2020	NATURAL	T_20	20	1505		150.5			5.60429	26.6862	42.1296
585	L-20-06-56	JUNE	2020					Lichen	Bipartite	Peltigera		BOREAL	QBC	EASTERN CANADA	II			6	USH_T	ND		BLACK SPRUCE	Evergreen Forest		48.3389	-72.3707	402.812					USH_2020	NATURAL	T_30	30	35		3.5
586	L-20-06-57	JUNE	2020					Lichen	Tripartite	Peltigera		BOREAL	QBC	EASTERN CANADA	II			7	USH_T	ND		BLACK SPRUCE	Evergreen Forest		48.3389	-72.3707	402.812					USH_2020	NATURAL	T_30	30	1036		103.6			5.46586	24.4169	39.2501
587	L-20-06-58	JUNE	2020					Lichen	Tripartite	Peltigera		BOREAL	QBC	EASTERN CANADA	II			8	USH_T	ND		BLACK SPRUCE	Evergreen Forest		48.3389	-72.3707	402.812					USH_2020	NATURAL	T_30	30	937		93.7			4.90514	15.2248	26.4263
588	L-20-06-59	JUNE	2020					Lichen	Bipartite	Peltigera		BOREAL	QBC	EASTERN CANADA	II			9	USH_T	ND		BLACK SPRUCE	Evergreen Forest		48.3389	-72.3707	402.812					USH_2020	NATURAL	T_30	30	249		24.9
589	L-20-06-60	JUNE	2020					Lichen	Bipartite	Peltigera		BOREAL	QBC	EASTERN CANADA	II			10	USH_T	ND		BLACK SPRUCE	Evergreen Forest		48.3389	-72.3707	402.812					USH_2020	NATURAL	T_30	30	1336		133.6			5.34929	22.5059	36.7425
590	L-20-06-61	JUNE	2020					Lichen	Bipartite	Peltigera		TEMPERATE	QBC	EASTERN CANADA	VI			11	USH_T	ND		Maple	Decidious		46.1613	-70.3657	425.533					USH_2020	NATURAL	T_10	10	402		40.2			4.92757	15.5925	26.9784
591	L-20-06-62	JUNE	2020					Lichen	Bipartite	Peltigera		TEMPERATE	QBC	EASTERN CANADA	VI			12	USH_T	ND		Maple	Decidious		46.1613	-70.3657	425.533					USH_2020	NATURAL	T_10	10	0
592	L-20-06-63	JUNE	2020					Lichen	Bipartite	Peltigera		TEMPERATE	QBC	EASTERN CANADA	VI			13	USH_T	ND		Maple	Decidious		46.1613	-70.3657	425.533					USH_2020	NATURAL	T_10	10	271		27.1			4.68386	11.5972	20.784
593	L-20-06-64	JUNE	2020					Lichen	Bipartite	Peltigera		TEMPERATE	QBC	EASTERN CANADA	VI			14	USH_T	ND		Maple	Decidious		46.1613	-70.3657	425.533					USH_2020	NATURAL	T_10	10	0		0
594	L-20-06-65	JUNE	2020					Lichen	Bipartite	Peltigera		TEMPERATE	QBC	EASTERN CANADA	VI			15	USH_T	ND		Maple	Decidious		46.1613	-70.3657	425.533					USH_2020	NATURAL	T_10	10	226		22.6			4.67514	11.4543	20.5543
595	L-20-06-66	JUNE	2020					Lichen	Bipartite	Peltigera		TEMPERATE	QBC	EASTERN CANADA	VI			11	USH_T	ND		Maple	Decidious		46.1613	-70.3657	425.533					USH_2020	NATURAL	T_15	15	855		85.5			5.25643	20.9836	34.6883
596	L-20-06-67	JUNE	2020					Lichen	Bipartite	Peltigera		TEMPERATE	QBC	EASTERN CANADA	VI			12	USH_T	ND		Maple	Decidious		46.1613	-70.3657	425.533					USH_2020	NATURAL	T_15	15	234		23.4
597	L-20-06-68	JUNE	2020					Lichen	Bipartite	Peltigera		TEMPERATE	QBC	EASTERN CANADA	VI			13	USH_T	ND		Maple	Decidious		46.1613	-70.3657	425.533					USH_2020	NATURAL	T_15	15	561		56.1			4.87371	14.7096	25.6467
598	L-20-06-69	JUNE	2020					Lichen	Bipartite	Peltigera		TEMPERATE	QBC	EASTERN CANADA	VI			14	USH_T	ND		Maple	Decidious		46.1613	-70.3657	425.533					USH_2020	NATURAL	T_15	15	1299		129.9			5.75557	29.1663	45.1608
599	L-20-06-70	JUNE	2020					Lichen	Bipartite	Peltigera		TEMPERATE	QBC	EASTERN CANADA	VI			15	USH_T	ND		Maple	Decidious		46.1613	-70.3657	425.533					USH_2020	NATURAL	T_15	15	246		24.6			5.91929	31.8501	48.3126
600	L-20-06-71	JUNE	2020					Lichen	Bipartite	Peltigera		TEMPERATE	QBC	EASTERN CANADA	VI			11	USH_T	ND		Maple	Decidious		46.1613	-70.3657	425.533					USH_2020	NATURAL	T_20	20	997		99.7			5.90729	31.6534	48.086
601	L-20-06-72	JUNE	2020					Lichen	Bipartite	Peltigera		TEMPERATE	QBC	EASTERN CANADA	VI			12	USH_T	ND		Maple	Decidious		46.1613	-70.3657	425.533					USH_2020	NATURAL	T_20	20	91		9.1
602	L-20-06-73	JUNE	2020					Lichen	Bipartite	Peltigera		TEMPERATE	QBC	EASTERN CANADA	VI			13	USH_T	ND		Maple	Decidious		46.1613	-70.3657	425.533					USH_2020	NATURAL	T_20	20	541		54.1			5.82657	30.3302	46.5436
603	L-20-06-74	JUNE	2020					Lichen	Bipartite	Peltigera		TEMPERATE	QBC	EASTERN CANADA	VI			14	USH_T	ND		Maple	Decidious		46.1613	-70.3657	425.533					USH_2020	NATURAL	T_20	20	561		56.1			5.01179	16.9731	29.0205
604	L-20-06-75	JUNE	2020					Lichen	Bipartite	Peltigera		TEMPERATE	QBC	EASTERN CANADA	VI			15	USH_T	ND		Maple	Decidious		46.1613	-70.3657	425.533					USH_2020	NATURAL	T_20	20	264		26.4
605	L-20-06-76	JUNE	2020					Lichen	Bipartite	Peltigera		TEMPERATE	QBC	EASTERN CANADA	VI			11	USH_T	ND		Maple	Decidious		46.1613	-70.3657	425.533					USH_2020	NATURAL	T_30	30	598		59.8			4.86871	14.6276	25.522
606	L-20-06-77	JUNE	2020					Lichen	Bipartite	Peltigera		TEMPERATE	QBC	EASTERN CANADA	VI			12	USH_T	ND		Maple	Decidious		46.1613	-70.3657	425.533					USH_2020	NATURAL	T_30	30	4202		420.2			5.12171	18.7752	31.6146
607	L-20-06-78	JUNE	2020					Lichen	Bipartite	Peltigera		TEMPERATE	QBC	EASTERN CANADA	VI			13	USH_T	ND		Maple	Decidious		46.1613	-70.3657	425.533					USH_2020	NATURAL	T_30	30	166		16.6			5.281	21.3864	35.2369
608	L-20-06-79	JUNE	2020					Lichen	Bipartite	Peltigera		TEMPERATE	QBC	EASTERN CANADA	VI			14	USH_T	ND		Maple	Decidious		46.1613	-70.3657	425.533					USH_2020	NATURAL	T_30	30	339		33.9
609	L-20-06-80	JUNE	2020					Lichen	Bipartite	Peltigera		TEMPERATE	QBC	EASTERN CANADA	VI			15	USH_T	ND		Maple	Decidious		46.1613	-70.3657	425.533					USH_2020	NATURAL	T_30	30	802		80.2			6.29086	37.9415	55.011
612	RD01	AUGUST	2019	JAP19_01	RD801_Lobaria1	30	0.498	Lichen	Tripartite	Lobaria		TEMPERATE	Hokkaido	JAPAN	Nakagawa_Forest	R1								TREE	44.6707	142.065	188		Tree trunk			SURVEY	NATURAL	LABORATORY	22	2671.1	210.6	263.2			0.72925	0.479508	0.95444	0.586743	0.171694
613	RD02	AUGUST	2019	JAP19_02	RD801_Moss1	30	0.52	Bryophytes	Pleurocarps			TEMPERATE	Hokkaido	JAPAN	Nakagawa_Forest	R1								TREE	44.6707	142.065	188		Tree trunk			SURVEY	NATURAL	LABORATORY	22	8.4	0.5	0.6
614	RD03	AUGUST	2019	JAP19_03	RD801_Parmelia1	30	0.568	Lichen	Chlorolichen	Parmelia		TEMPERATE	Hokkaido	JAPAN	Nakagawa_Forest	R1								TREE	44.6707	142.065	188		Tree trunk			SURVEY	NATURAL	LABORATORY	22	1015.4	69.8	87.3			0.579667	-1.97268	-4.02475	0.539376	0.147793
615	RD04	AUGUST	2019	JAP19_04	RD802_Stereo1	30	1.29	Lichen	Tripartite	Stereocaulon		TEMPERATE	Hokkaido	JAPAN	Nakagawa_Forest	R3								ROCK	44.6707	142.065	188		Affleurement			SURVEY	NATURAL	LABORATORY	22	7.1	0.2	0.2						8.29261	0.391796
616	RD05	AUGUST	2019	JAP19_05	RD802_Pelti1	30	0.733	Lichen	Bipartite	Peltigera		TEMPERATE	Hokkaido	JAPAN	Nakagawa_Forest	R3								ROCK	44.6707	142.065	188		Affleurement			SURVEY	NATURAL	LABORATORY	22	49.8	2.5	3.2			0.847	2.40984	4.70626	1.6077	0.583944
617	RD06	AUGUST	2019	JAP19_06	RD802_Pelti2	30	0.496	Lichen	Bipartite	Peltigera		TEMPERATE	Hokkaido	JAPAN	Nakagawa_Forest	R3								ROCK	44.6707	142.065	188		Affleurement			SURVEY	NATURAL	LABORATORY	22	74.4	5.7	7.1			0.9475	4.05738	7.79835	1.35283	0.278658
618	RD07	AUGUST	2019	JAP19_07	RD802_Moss1	30	0.377	Bryophytes	Pleurocarps			TEMPERATE	Hokkaido	JAPAN	Nakagawa_Forest	R3								ROCK	44.6707	142.065	188		Affleurement			SURVEY	NATURAL	LABORATORY	22	25.1	2.4	3			1.28038	9.5145	17.3758
619	RD08	AUGUST	2019	JAP19_08	RD803_Pelt1	30	0.121	Lichen	Bipartite	Peltigera		TEMPERATE	Hokkaido	JAPAN	Nakagawa_Forest	R2									44.6707	142.065	188		ND			SURVEY	NATURAL	LABORATORY	22	8.5	2.1	2.6
620	RD09	AUGUST	2019	JAP19_09	RD803_Moss1	30	0.402	Bryophytes	Pleurocarps			TEMPERATE	Hokkaido	JAPAN	Nakagawa_Forest	R2									44.6707	142.065	188		ND			SURVEY	NATURAL	LABORATORY	22	3.6	0.2	0.2
621	RD10	AUGUST	2019	JAP19_10	RD803_Moss2	30	0.368	Bryophytes	Pleurocarps			TEMPERATE	Hokkaido	JAPAN	Nakagawa_Forest	R2									44.6707	142.065	188		ND			SURVEY	NATURAL	LABORATORY	22	3.6	0.2	0.2
622	RD133	AUGUST	2019	JAP19_133	RD23_Moss3	30	0.36	Bryophytes	Pleurocarps			TEMPERATE	Kyushu	JAPAN	Mount Raizan	R17-3/4									33.483	130.264	570					SURVEY	Mo_treatment	LABORATORY	22	2.5	0.1	0.1
623	RD13	AUGUST	2019	JAP19_13	RD806_Pelti1	30	0.408	Lichen	Bipartite	Peltigera		TEMPERATE	Hokkaido	JAPAN	Mount Hakodake	R5								GROUND	44.6314	142.445	695		On the ground, exposed			SURVEY	NATURAL	LABORATORY	22	78.8	7.3	9.1			0.984333	4.6612	8.90722	2.4847	0.823595
624	RD14	AUGUST	2019	JAP19_14	RD806_Pelti2	20	0.179	Lichen	Bipartite	Peltigera		TEMPERATE	Hokkaido	JAPAN	Mount Hakodake	R5								GROUND	44.6314	142.445	695		On the ground, exposed			SURVEY	NATURAL	LABORATORY	22	3.3	0.3	0.2						2.15756	2.30846
625	RD15	AUGUST	2019	JAP19_15	RD806_Moss1	30	0.357	Bryophytes	Pleurocarps			TEMPERATE	Hokkaido	JAPAN	Mount Hakodake	R5								GROUND	44.6314	142.445	695		On the ground, exposed			SURVEY	NATURAL	LABORATORY	22	3.2	0.1	0.2
626	RD16	AUGUST	2019	JAP19_16	RD807_Pelti	20	0.065	Lichen	Bipartite	Peltigera		BOREAL	Hokkaido	JAPAN	Mount Hakodake	R4							Top of mountain	TREE	44.6644	142.41	1099		On tree			SURVEY	NATURAL	LABORATORY	22	3.3	0.8	0.6
627	RD17	AUGUST	2019	JAP19_17	RD807_hepatic	30	0.103	Bryophytes	Liverwort			BOREAL	Hokkaido	JAPAN	Mount Hakodake	R4							Top of mountain	WATERLOGGED	44.6644	142.41	1099		Nearby river			SURVEY	NATURAL	LABORATORY	22	1.9	0	-0.1						9.63255	0.22943
628	RD18	AUGUST	2019	JAP19_18	RD808_Lichen1	30	0.405	Lichen	Bipartite	Leptogium		TEMPERATE	Hokkaido	JAPAN	Mount Hakodake	R6								TREE	44.6483	142.502	324		Tree trunk			SURVEY	NATURAL	LABORATORY	22	321.2	30.2	37.7			1.16217	7.5765	14.0858	1.33877	0.436122
629	RD19	AUGUST	2019	JAP19_19	RD808_Lichen2	30	0.609	Lichen	Tripartite	Lobaria		TEMPERATE	Hokkaido	JAPAN	Mount Hakodake	R6								TREE	44.6483	142.502	324		Tree trunk			SURVEY	NATURAL	LABORATORY	22	2032.2	127.1	158.8			0.908571	3.4192	6.61232	5.10798	0.149972
630	RD20	AUGUST	2019	JAP19_20	RD809_Pelti	30	0.305	Lichen	Bipartite	Peltigera		TEMPERATE	Hokkaido	JAPAN	Tenkita river	R7-bis								DEADWOOD	44.8039	142.257	143		Dead tree, GPS 09			SURVEY	NATURAL	LABORATORY	22	110.3	13.5	16.9			0.819143	1.95316	3.83149	0.67846	0.406313
631	RD21	AUGUST	2019	JAP19_21	RD809_Leptogium	30	0.203	Lichen	Bipartite	Leptogium		TEMPERATE	Hokkaido	JAPAN	Tenkita river	R7-bis								DEADWOOD	44.8039	142.257	143		Dead tree			SURVEY	NATURAL	LABORATORY	22	3.3	0.2	0.3
632	RD22	AUGUST	2019	JAP19_22	RD809_Lobaria	30	0.363	Lichen	Bipartite	Lobaria		TEMPERATE	Hokkaido	JAPAN	Tenkita river	R7-bis								DEADWOOD	44.8039	142.257	143		Dead tree			SURVEY	NATURAL	LABORATORY	22	11.8	1	1.3
633	RD23	AUGUST	2019	JAP19_23	RD810_Pelti	30	0.297	Lichen	Bipartite	Peltigera		TEMPERATE	Hokkaido	JAPAN	Penkenai river	R10									44.8232	142.119	69		on slope, below vegetation			SURVEY	NATURAL	LABORATORY	22	2.6	0.1	0.1
634	RD24	AUGUST	2019	JAP19_24	RD810_Hepatic	30	0.522	Bryophytes	Liverwort			BOREAL	Hokkaido	JAPAN	Penkenai river	R11									44.8574	142.15	500		on slope, below vegetation			SURVEY	NATURAL	LABORATORY	22	3.3	0.1	0.1						19.1424	0.264529
635	RD25	AUGUST	2019	JAP19_25	RD811_fern	30	0.319	FERN	Fern	Azolla		TEMPERATE	Hokkaido	JAPAN	Penkenai river	RD12									44.8597	142.092	50		NA			SURVEY	NATURAL	LABORATORY	22	2.1	0	0
636	RD26	AUGUST	2019	JAP19_26	RD812_Moss1	30	0.3	Bryophytes	Pleurocarps			BOREAL	Hokkaido	JAPAN	Penkenai river	R11									44.8574	142.15	500		Top of mountain on track			SURVEY	NATURAL	LABORATORY	22
637	RD27	AUGUST	2019	JAP19_27	RD812_Moss2	30	0.428	Bryophytes	Pleurocarps			BOREAL	Hokkaido	JAPAN	Penkenai river	R11									44.8574	142.15	500		Top of mountain on track			SURVEY	NATURAL	LABORATORY	22	2.7	0.1	0.1
638	RD28	AUGUST	2019	JAP19_28	RD813_Moss1	30	0.382	Bryophytes	Pleurocarps			TEMPERATE	Hokkaido	JAPAN	Penkenai river	R12								GROUND	44.8597	142.092	50		Sur talus ouvert expose			SURVEY	NATURAL	LABORATORY	22	2.7	0.1	0.1
639	RD29	AUGUST	2019	JAP19_29	RD813_Pelti	30	0.382	Lichen	Tripartite	Peltigera	Peltigera leucophlebia	TEMPERATE	Hokkaido	JAPAN	Penkenai river	R12								GROUND	44.8597	142.092	50		Sur talus ouvert expose			SURVEY	NATURAL	LABORATORY	22	179.6	17.6	22			0.921714	3.63466	7.01437
640	RD30	AUGUST	2019	JAP19_30	RD813_Moss1	30	0.319	Bryophytes	Pleurocarps	Pleurozium		TEMPERATE	Hokkaido	JAPAN	Penkenai river	R12								GROUND	44.8597	142.092	50		Sur talus ouvert expose			SURVEY	NATURAL	LABORATORY	22	4.4	0.3	0.3
641	RD31	AUGUST	2019	JAP19_31	RD813_Moss2	30	0.175	Bryophytes	Pleurocarps	Hylocomium		TEMPERATE	Hokkaido	JAPAN	Penkenai river	R12								GROUND	44.8597	142.092	50		Sur talus ouvert expose			SURVEY	NATURAL	LABORATORY	22	10	1.7	2.2
642	RD32	AUGUST	2019	JAP19_32	RD814_Lichen1	30	0.513	Biofilm	Biofilm			TEMPERATE	Hokkaido	JAPAN	Penkenai river	R10-ter								GROUND	44.8356	142.138	248		Lichen ouvert			SURVEY	NATURAL	LABORATORY	22	4.3	0.2	0.2
643	RD33	AUGUST	2019	JAP19_33	RD814_Lichen2	30	0.515	Lichen	Bipartite			TEMPERATE	Hokkaido	JAPAN	Penkenai river	R10-ter								GROUND	44.8356	142.138	248		Lichen ouvert			SURVEY	NATURAL	LABORATORY	22	1527.3	111.7	139.6			1.03829	5.54567	10.5086
644	RD34	AUGUST	2019	JAP19_34	RD815_Pelti1	30	0.406	Lichen	Tripartite	Peltigera		TEMPERATE	Hokkaido	JAPAN	Penkenai river	R12-bis								GROUND	44.8597	142.092	50		Sur talus			SURVEY	NATURAL	LABORATORY	22	158.9	14.6	18.2			0.713857	0.227166	0.453303
645	RD35	AUGUST	2019	JAP19_35	RD815_Pelti2	30	0.294	Lichen	Bipartite	Peltigera		TEMPERATE	Hokkaido	JAPAN	Penkenai river	R12-bis								GROUND	44.8597	142.092	50		Sur talus			SURVEY	NATURAL	LABORATORY	22	8.2	0.8	1
646	RD36	AUGUST	2019	JAP19_36	RD815_Moss1	30	0.266	Bryophytes	Pleurocarps			TEMPERATE	Hokkaido	JAPAN	Penkenai river	R12-bis								GROUND	44.8597	142.092	50		Sur talus			SURVEY	NATURAL	LABORATORY	22	24.7	3.2	4			1.63154	15.2711	26.496
647	RD37	AUGUST	2019	JAP19_37	RD816_stereo	30	1.876	Lichen	Tripartite	Stereocaulon		BOREAL	Hokkaido	JAPAN	Tenkita river	R9									44.7816	142.199	600		Top of mountain 600m dry			SURVEY	NATURAL	LABORATORY	22	3.8	0	0
648	RD38	AUGUST	2019	JAP19_38	RD816_moss1	30	0.678	Bryophytes	Pleurocarps			BOREAL	Hokkaido	JAPAN	Tenkita river	R9									44.7816	142.199	600		Top of mountain 600m dry			SURVEY	NATURAL	LABORATORY	22	2.7	0	0.1
649	RD39	AUGUST	2019	JAP19_39	RD817_Pelti1	20	0.141	Lichen	Bipartite	Peltigera		TEMPERATE	Kyushu	JAPAN	Mount Raizan	R17-1								ROCK	33.483	130.264	570	proche parking	Sur roche, 13oC			SURVEY	NATURAL	LABORATORY	22	1021.3	271.1	225.9			0.795429	1.5644	3.08061
650	RD40	AUGUST	2019	JAP19_40	RD817_Lichen1	20	0.255	Lichen	Bipartite	Leptogium		TEMPERATE	Kyushu	JAPAN	Mount Raizan	R17-1								ROCK	33.483	130.264	570	proche parking	Sur roche, 13oC			SURVEY	NATURAL	LABORATORY	22	406.1	59.4	49.5			1.085	6.31148	11.8736	4.4896	0.474284
651	RD41	AUGUST	2019	JAP19_41	RD818_Hepatic	30	0.435	Bryophytes	Liverwort			TEMPERATE	Kyushu	JAPAN	Mount Raizan	R17-1								ROCK	33.483	130.264	570	proche parking	Sur roche, 13oC			SURVEY	NATURAL	LABORATORY	22									46.1277	0.557974
652	RD42	AUGUST	2019	JAP19_42	RD818_Moss1	30	0.394	Bryophytes	Pleurocarps			TEMPERATE	Kyushu	JAPAN	Mount Raizan	R17-1								ROCK	33.483	130.264	570	proche parking	Sur roche, 13oC			SURVEY	NATURAL	LABORATORY	22	4.5	0.2	0.3
653	RD43	AUGUST	2019	JAP19_43	RD818_Moss2	30	0.46	Bryophytes	Pleurocarps			TEMPERATE	Kyushu	JAPAN	Mount Raizan	R17-1								ROCK	33.483	130.264	570	proche parking	Sur roche, 13oC			SURVEY	NATURAL	LABORATORY	22	115.6	9.2	11.5			1.029	5.39344	10.2349	1.17515	0.402607
654	RD44	AUGUST	2019	JAP19_44	RD818_Moss3	30	0.183	Bryophytes	Pleurocarps			TEMPERATE	Kyushu	JAPAN	Mount Raizan	R17-1								ROCK	33.483	130.264	570	proche parking	Sur roche, 13oC			SURVEY	NATURAL	LABORATORY	22	3.4	0.3	0.3						1.70854	0.17453
655	RD45	AUGUST	2019	JAP19_45	RD818_Moss4	30	0.319	Bryophytes	Pleurocarps			TEMPERATE	Kyushu	JAPAN	Mount Raizan	R17-1								ROCK	33.483	130.264	570	proche parking	Sur roche, 13oC			SURVEY	NATURAL	LABORATORY	22	3.1	0.1	0.2
656	RD46	AUGUST	2019	JAP19_46	RD818_Moss5	30	0.203	Bryophytes	Pleurocarps			TEMPERATE	Kyushu	JAPAN	Mount Raizan	R17-1								ROCK	33.483	130.264	570	proche parking	Sur roche, 13oC			SURVEY	NATURAL	LABORATORY	22	2.2	0	0
657	RD47	AUGUST	2019	JAP19_47	RD818_Moss6	30	0.368	Bryophytes	Pleurocarps	Thuidium		TEMPERATE	Kyushu	JAPAN	Mount Raizan	R17-1								ROCK	33.483	130.264	570	proche parking	Sur roche, 13oC			SURVEY	NATURAL	LABORATORY	22	25.9	2.4	3			1.66869	15.8802	27.408
658	RD48	AUGUST	2019	JAP19_48	RD19_Pelti	30	0.436	Lichen	Bipartite	Peltigera		TEMPERATE	Kyushu	JAPAN	Mount Raizan	R17-2								ROCK	33.483	130.264	570		on rock on trail near R17-1 and parking			SURVEY	NATURAL	LABORATORY	22	210.7	17.7	22.1			1.614	14.9836	26.0622	3.04754	0.617202
659	RD49	AUGUST	2019	JAP19_49	RD19_Moss1	30	0.335	Bryophytes	Pleurocarps	Thuidium		TEMPERATE	Kyushu	JAPAN	Mount Raizan	R17-2								ROCK	33.483	130.264	570		on rock on trail near R17-1 and parking			SURVEY	NATURAL	LABORATORY	22	3	0.1	0.1						5.17458	0.280592
660	RD50	AUGUST	2019	JAP19_50	RD20_Moss1	30	0.515	Bryophytes	Pleurocarps			TEMPERATE	Kyushu	JAPAN	Mount Raizan	R17-2bis								ROCK	33.483	130.264	570		Sur pente rocheuse			SURVEY	NATURAL	LABORATORY	22	2.5	0	0
661	RD93	AUGUST	2019	JAP19_93	RD31_Lobaria	20	0.123	Lichen	Tripartite	Lobaria		TEMPERATE	Honshu	JAPAN	Kiso_road	R19-4								TREE	35.8261	137.552	1042		Sur arbre vivant			SURVEY	NATURAL	LABORATORY	22	547.4	163	135.9			1.3675	10.9426	19.7266
662	RD52	AUGUST	2019	JAP19_52	RD21_Pelti	20	0.277	Lichen	Bipartite	Peltigera		TEMPERATE	Kyushu	JAPAN	Mount Raizan	R17-3								ROCK	33.483	130.264	570		Sur roche proche riviere			SURVEY	NATURAL	LABORATORY	22	5.3	0.4	0.4
663	RD53	AUGUST	2019	JAP19_53	RD21_Hepatic	20	0.085	Bryophytes	Liverwort			TEMPERATE	Kyushu	JAPAN	Mount Raizan	R17-3								ROCK	33.483	130.264	570		Sur roche proche riviere			SURVEY	NATURAL	LABORATORY	22	2.2	0.1	0.1
664	RD54	AUGUST	2019	JAP19_54	Azolla_1	30	5	FERN	Fern	Azolla		TEMPERATE	Hokkaido	JAPAN	Sapporo_Rice paddy	C2											Site experimental, Hodai, Saspporo		Clean			SURVEY	NATURAL	LABORATORY	22	266.6	1.9	2.4			1.147	7.32787	13.6551
665	RD55	AUGUST	2019	JAP19_55	Azolla_2	30	5	FERN	Fern	Azolla		TEMPERATE	Hokkaido	JAPAN	Sapporo_Rice paddy	C5													Little soil			SURVEY	NATURAL	LABORATORY	22	146.9	1.1	1.3			1.271	9.36066	17.1189
666	RD56	AUGUST	2019	JAP19_56	Azolla_3	30	5	FERN	Fern	Azolla		TEMPERATE	Hokkaido	JAPAN	Sapporo_Rice paddy	C0													Little soil			SURVEY	NATURAL	LABORATORY	22	5.2	0	0
667	RD57	AUGUST	2019	JAP19_57	Azolla_4	30	5	FERN	Fern	Azolla		TEMPERATE	Hokkaido	JAPAN	Sapporo_Rice paddy	Ctrl													Clean			SURVEY	NATURAL	LABORATORY	22	183.2	1.3	1.6			0.248	-7.40984	-16.0057
668	RD58	AUGUST	2019	JAP19_58	Azolla_5	30	5	FERN	Fern			TEMPERATE	Hokkaido	JAPAN	Sapporo_Rice paddy																	SURVEY	NATURAL	LABORATORY	22
669	RD59	AUGUST	2019	JAP19_59	Azolla_6	30	5	FERN	Fern			TEMPERATE	Hokkaido	JAPAN	Sapporo_Rice paddy																	SURVEY	NATURAL	LABORATORY	22
670	RD60	AUGUST	2019	JAP19_60	Azolla_7	30	5	FERN	Fern	Azolla		TEMPERATE	Hokkaido	JAPAN	Sapporo_Rice paddy	B2													Lot of soil			SURVEY	NATURAL	LABORATORY	22	1482.4	10.7	13.4			0.342125	-5.8668	-12.4649
671	RD61	AUGUST	2019	JAP19_61	Azolla_8	30	5	FERN	Fern	Azolla		TEMPERATE	Hokkaido	JAPAN	Sapporo_Rice paddy	A0													Little soil			SURVEY	NATURAL	LABORATORY	22	86.7	0.6	0.8			1.27025	9.34836	17.0983
672	RD62	AUGUST	2019	JAP19_62	Azolla_9	30	5	FERN	Fern	Azolla		TEMPERATE	Hokkaido	JAPAN	Sapporo_Rice paddy	B5													Lot of soil			SURVEY	NATURAL	LABORATORY	22	221.5	1.6	2			3.25738	41.9242	59.0797
673	RD63	AUGUST	2019	JAP19_63	Azolla_10	30	5	FERN	Fern	Azolla		TEMPERATE	Hokkaido	JAPAN	Sapporo_Rice paddy	A5													Clean			SURVEY	NATURAL	LABORATORY	22	275.4	2	2.5			-0.2145	-14.9918	-35.2714
674	RD64	AUGUST	2019	JAP19_64	Azolla_11	30	5	FERN	Fern	Azolla		TEMPERATE	Hokkaido	JAPAN	Sapporo_Rice paddy	B0													Little soil			SURVEY	NATURAL	LABORATORY	22	14.2	0.1	0.1
675	RD65	AUGUST	2019	JAP19_65	Azolla_12	30	5	FERN	Fern	Azolla		TEMPERATE	Hokkaido	JAPAN	Sapporo_Rice paddy	A2													Little soil			SURVEY	NATURAL	LABORATORY	22	3.2	0	0
676	RD66	AUGUST	2019	JAP19_66	RD21_Moss1	30	0.487	Bryophytes	Pleurocarps			TEMPERATE	Kyushu	JAPAN	Mount Raizan	R17-3								ROCK	33.483	130.264	670		Sur roche proche riviere			SURVEY	NATURAL	LABORATORY	22	3.2	0.1	0.1
677	RD67	AUGUST	2019	JAP19_67	RD22_Pelti	20	0.225	Lichen	Bipartite	Peltigera		TEMPERATE	Kyushu	JAPAN	Mount Raizan	R17-5								DEADWOOD	33.4812	130.261	640		Dead tree, pretty closed			SURVEY	NATURAL	LABORATORY	22	3.2	0.2	0.2						9.91012	1.53443
678	RD68	AUGUST	2019	JAP19_68	RD22_Moss1	30	0.33	Bryophytes	Pleurocarps			TEMPERATE	Kyushu	JAPAN	Mount Raizan	R17-5								DEADWOOD	33.4812	130.261	640		Dead tree, pretty closed			SURVEY	NATURAL	LABORATORY	22	3	0.1	0.1
679	RD69	AUGUST	2019	JAP19_69	RD22_Moss2	30	0.349	Bryophytes	Pleurocarps	Climacium		TEMPERATE	Kyushu	JAPAN	Mount Raizan	R17-5								DEADWOOD	33.4812	130.261	640		Dead tree, pretty closed			SURVEY	NATURAL	LABORATORY	22	1.9	0	0						4.28132	0.335899
680	RD70	AUGUST	2019	JAP19_70	RD23_Moss1	30	0.657	Bryophytes	Pleurocarps			TEMPERATE	Kyushu	JAPAN	Mount Raizan	R17-3/4									33.483	130.264	570		Large opening with high tree, very bright			SURVEY	NATURAL	LABORATORY	22	2.6	0	0
681	RD71	AUGUST	2019	JAP19_71	RD23_Moss2	30	0.313	Bryophytes	Pleurocarps			TEMPERATE	Kyushu	JAPAN	Mount Raizan	R17-3/4									33.483	130.264	570		Large opening with high tree, very bright			SURVEY	NATURAL	LABORATORY	22	2.1	0	0
682	RD72	AUGUST	2019	JAP19_72	RD23_Moss3	30	0.361	Bryophytes	Pleurocarps			TEMPERATE	Kyushu	JAPAN	Mount Raizan	R17-3/4									33.483	130.264	570		Large opening with high tree, very bright			SURVEY	NATURAL	LABORATORY	22	2.1	0	0
683	RD73	AUGUST	2019	JAP19_73	RD24_Moss1	30	0.765	Bryophytes	Pleurocarps			TEMPERATE	Kyushu	JAPAN	Mount Raizan	R17-6									33.483	130.264	570		Very exposed on the road			SURVEY	NATURAL	LABORATORY	22	10	0.4	0.5
684	RD74	AUGUST	2019	JAP19_74	RD25_Sphagnum	30	0.266	Bryophytes	Sphagnum	Sphagnum		BOREAL	Honshu	JAPAN	Ontake-mount	R18-1									35.876	137.499	2111		On trail side, shadow, GPS 94			SURVEY	NATURAL	LABORATORY	22	3.4	0.2	0.2
685	RD75	AUGUST	2019	JAP19_75	RD25_Moss1	20	0.22	Bryophytes	Pleurocarps			BOREAL	Honshu	JAPAN	Ontake-mount	R18-1									35.876	137.499	2111		On trail side, shadow			SURVEY	NATURAL	LABORATORY	22	2.1	0	0
686	RD76	AUGUST	2019	JAP19_76	RD26_Pelti	20	0.738	Lichen	Bipartite	Peltigera		TEMPERATE	Honshu	JAPAN	Ontake-mount	R18-2								ROCK	35.8629	137.53	1694		Ouvert, bord de route sur Roche, GPS 104			SURVEY	NATURAL	LABORATORY	22	11.3	0.4	0.4
687	RD77	AUGUST	2019	JAP19_77	RD26_Stereo1	20	0.464	Lichen	Tripartite	Stereocaulon		TEMPERATE	Honshu	JAPAN	Ontake-mount	R18-2								ROCK	35.8629	137.53	1694		Ouvert, bord de route sur Roche			SURVEY	NATURAL	LABORATORY	22	143.5	10.8	9			0.874625	2.8627	5.56607
688	RD78	AUGUST	2019	JAP19_78	RD26_Stereo2	20	0.485	Lichen	Tripartite	Stereocaulon		TEMPERATE	Honshu	JAPAN	Ontake-mount	R18-2								ROCK	35.8629	137.53	1694		Ouvert, bord de route sur Roche			SURVEY	NATURAL	LABORATORY	22	183.5	13.3	11.1			1.00675	5.02869	9.57584
689	RD79	AUGUST	2019	JAP19_79	RD27_Pelti1	30	0.208	Lichen	Bipartite	Peltigera		TEMPERATE	Honshu	JAPAN	Ontake-mount	R18-2								GROUND	35.8629	137.53	1694		Bord de route, sous sapin, closed			SURVEY	NATURAL	LABORATORY	22	10.2	1.4	1.8
690	RD80	AUGUST	2019	JAP19_80	RD27_Pelti2	30	0.344	Lichen	Bipartite	Peltigera		TEMPERATE	Honshu	JAPAN	Ontake-mount	R18-2								GROUND	35.8629	137.53	1694		Bord de route, sous sapin, closed			SURVEY	NATURAL	LABORATORY	22	3.7	0.2	0.2
691	RD81	AUGUST	2019	JAP19_81	RD27_Stereo1	30	0.494	Lichen	Tripartite	Stereocaulon		TEMPERATE	Honshu	JAPAN	Ontake-mount	R18-2								ROCK	35.8629	137.53	1694		Bord de route, sous sapin, closed			SURVEY	NATURAL	LABORATORY	22	60.1	4.2	5.2			1.336	10.4262	18.8836
692	RD82	AUGUST	2019	JAP19_82	RD27_Stereo2	30	0.383	Lichen	Tripartite	Stereocaulon		TEMPERATE	Honshu	JAPAN	Ontake-mount	R18-2								ROCK	35.8629	137.53	1694		Bord de route, sous sapin, closed			SURVEY	NATURAL	LABORATORY	22	14.1	1.1	1.4
693	RD83	AUGUST	2019	JAP19_83	RD28_Moss1	30	0.416	Bryophytes	Acrocarps	Dicranum		TEMPERATE	Honshu	JAPAN	Ontake-mount	R18-2									35.8629	137.53	1694		Bord de route, sous sapin, closed			SURVEY	NATURAL	LABORATORY	22	2.1	0	0
694	RD84	AUGUST	2019	JAP19_84	RD28_Moss2	30	0.356	Bryophytes	Pleurocarps	Pleurozium		TEMPERATE	Honshu	JAPAN	Ontake-mount	R18-2									35.8629	137.53	1694		Bord de route, sous sapin, closed			SURVEY	NATURAL	LABORATORY	22	2.5	0	0.1
695	RD85	AUGUST	2019	JAP19_85	RD28_Moss3	30	0.474	Bryophytes	Pleurocarps	Hylocomium		TEMPERATE	Honshu	JAPAN	Ontake-mount	R18-2									35.8629	137.53	1694		Bord de route, sous sapin, closed			SURVEY	NATURAL	LABORATORY	22	2.7	0.1	0.1
696	RD86	AUGUST	2019	JAP19_86	RD28_Moss4	30	0.358	Bryophytes	Acrocarps			TEMPERATE	Honshu	JAPAN	Ontake-mount	R18-2									35.8629	137.53	1694		Bord de route, sous sapin, closed			SURVEY	NATURAL	LABORATORY	22	2.3	0	0
697	RD87	AUGUST	2019	JAP19_87	RD28_Moss5	30	0.164	Bryophytes	Pleurocarps			TEMPERATE	Honshu	JAPAN	Ontake-mount	R18-2									35.8629	137.53	1694		Bord de route, sous sapin, closed			SURVEY	NATURAL	LABORATORY	22	1.8	0	-0.1
698	RD88	AUGUST	2019	JAP19_88	RD29_Stereo	30	0.825	Lichen	Tripartite	Stereocaulon		BOREAL	Honshu	JAPAN	Ontake-mount	R18-1									35.876	137.499	2111		Top of volcano, 2800m			SURVEY	NATURAL	LABORATORY	22	2.1	0	0
699	RD89	AUGUST	2019	JAP19_89	RD29_Moss	30	2.357	Bryophytes	Acrocarps			BOREAL	Honshu	JAPAN	Ontake-mount	R18-1									35.876	137.499	2111		Top of volcano, 2800m			SURVEY	NATURAL	LABORATORY	22	2	0	0
700	RD90	AUGUST	2019	JAP19_90	RD30_Stereo	30	0.341	Lichen	Tripartite	Stereocaulon		TEMPERATE	Honshu	JAPAN	Ontake-mount	R18-2									35.8629	137.53	1694		Proche route sur Roche 1800m			SURVEY	NATURAL	LABORATORY	22	202.9	20.7	25.9			1.12288	6.93238	12.9659
701	RD91	AUGUST	2019	JAP19_91	RD30_Moss	30	0.675	Bryophytes	Acrocarps			TEMPERATE	Honshu	JAPAN	Ontake-mount	R18-2									35.8629	137.53	1694		Proche route sur Roche 1800m			SURVEY	NATURAL	LABORATORY	22	4	0.1	0.1
702	RD92	AUGUST	2019	JAP19_92	RD31_Pelti	20	0.067	Lichen	Bipartite	Peltigera		TEMPERATE	Honshu	JAPAN	Kiso_road	R19-4								TREE	35.8261	137.552	1042		Sur arbre vivant			SURVEY	NATURAL	LABORATORY	22	45	23.5	19.6			1.7575	17.3361	29.5494	0.465649	0.398927
703	RD51	AUGUST	2019	JAP19_51	RD20_Moss2	30	0.566	Bryophytes	Pleurocarps			TEMPERATE	Kyushu	JAPAN	Mount Raizan	R17-2bis								ROCK	33.483	130.264	570		Sur pente rocheuse			SURVEY	NATURAL	LABORATORY	22	3.1	0.1	0.1
704	RD94	AUGUST	2019	JAP19_94	RD31_Moss1	30	0.267	Bryophytes	Pleurocarps			TEMPERATE	Honshu	JAPAN	Kiso_road	R19-4								TREE	35.8261	137.552	1042		Sur arbre vivant			SURVEY	NATURAL	LABORATORY	22	41.5	5.4	6.7			1.60031	14.7592	25.7221
705	RD95	AUGUST	2019	JAP19_95	RD31_Moss2	30	0.264	Bryophytes	Pleurocarps			TEMPERATE	Honshu	JAPAN	Kiso_road	R19-4								TREE	35.8261	137.552	1042		Sur arbre vivant			SURVEY	NATURAL	LABORATORY	22	4.1	0.3	0.4
706	RD96	AUGUST	2019	JAP19_96	RD32_Pelti	30	0.478	Lichen	Bipartite	Peltigera		TEMPERATE	Honshu	JAPAN	Kiso_road	R19-4								ROCK	35.8261	137.552	1042		Sur roche proche riviere			SURVEY	NATURAL	LABORATORY	22	110.1	8	10			1.271	9.36066	17.1189
707	RD97	AUGUST	2019	JAP19_97	RD32_Lobaria	30	0.432	Lichen	Tripartite	Lobaria		TEMPERATE	Honshu	JAPAN	Kiso_road	R19-4								ROCK	35.8261	137.552	1042		Sur roche proche riviere			SURVEY	NATURAL	LABORATORY	22	3860.8	315.1	393.8			1.4575	12.418	22.0926	0.548064	0.524741
708	RD98	AUGUST	2019	JAP19_98	RD32_Moss1	30	0.325	Bryophytes	Pleurocarps			TEMPERATE	Honshu	JAPAN	Kiso_road	R19-4								ROCK	35.8261	137.552	1042		Sur roche proche riviere			SURVEY	NATURAL	LABORATORY	22	46	4.8	6			1.45263	12.3381	21.966
709	RD99	AUGUST	2019	JAP19_99	RD32_Moss2	30	0.387	Bryophytes	Pleurocarps			TEMPERATE	Honshu	JAPAN	Kiso_road	R19-4								GROUND	35.8261	137.552	1042		Sur roche proche riviere			SURVEY	NATURAL	LABORATORY	22	7.6	0.5	0.6
710	RD100	AUGUST	2019	JAP19_100	RD33_Pelti	30	0.352	Lichen	Bipartite	Peltigera		TEMPERATE	Honshu	JAPAN	Kiso_road	R19-4								GROUND	35.8261	137.552	1042		On the floor proche riviere			SURVEY	NATURAL	LABORATORY	22	55.2	5.3	6.7			1.70594	16.4908	28.3126
711	RD101	AUGUST	2019	JAP19_101	RD33_Moss1	30	0.45	Bryophytes	Pleurocarps			TEMPERATE	Honshu	JAPAN	Kiso_road	R19-4									35.8261	137.552	1042		On the floor proche riviere			SURVEY	NATURAL	LABORATORY	22	39	2.9	3.6
712	RD102	AUGUST	2019	JAP19_102	AS010	30	0.466	Lichen	Tripartite	Dendriscosticta		TEMPERATE	Hokkaido	JAPAN	Tenkita river	R7																SURVEY	NATURAL	LABORATORY	22	2154.6	161.6	202			1.08657	6.33724	11.9191	0.380252	0.172211
713	RD103	AUGUST	2019	JAP19_103	AS015	30	0.329	Lichen	Tripartite	Dendriscosticta		TEMPERATE	Hokkaido	JAPAN	Penkenai river	R10-ter																SURVEY	NATURAL	LABORATORY	22	121.4	12.7	15.9			1.42	11.8031	20.4033
714	RD104	AUGUST	2019	JAP19_104	AS041	30	1.152	Lichen	Tripartite	Dendriscosticta		TEMPERATE	Hokkaido	JAPAN	Petegari	Petegari-sanso																SURVEY	NATURAL	LABORATORY	22	672.6	20.3	25.4			0.619857	-1.31382	-2.66262	0.244812	0.345891
715	RD105	AUGUST	2019	JAP19_105	AS043	30	0.421	Lichen	Tripartite	Dendriscosticta		TEMPERATE	Hokkaido	JAPAN	Petegari	Kamui-sanso																SURVEY	NATURAL	LABORATORY	22	40.5	3.2	4						0.316911	0.407166
716	RD106	AUGUST	2019	JAP19_108	RD34_Pelti	30	0.177	Lichen	Bipartite	Peltigera		TEMPERATE	Honshu	JAPAN	Kiso_road	R19-5d								ROCK	35.8261	137.552	1042		On rock			SURVEY	NATURAL	LABORATORY	22	42.7	8	10
717	RD107	AUGUST	2019	JAP19_109	RD34_Lobaria	30	0.213	Lichen	Bipartite	Lobaria		TEMPERATE	Honshu	JAPAN	Kiso_road	R19-5d								ROCK	35.8261	137.552	1042		On rock			SURVEY	NATURAL	LABORATORY	22	473.2	77	96.3			1.59714	14.7073	25.6431	0.586533	0.31573
718	RD108	AUGUST	2019	JAP19_110	RD34_Lobaria	30	0.492	Lichen	Tripartite	Lobaria		TEMPERATE	Honshu	JAPAN	Kiso_road	R19-5d								ROCK	35.8261	137.552	1042		On rock			SURVEY	NATURAL	LABORATORY	22	304	21.4	26.7			2.41829	28.1686	43.9556
719	RD109	AUGUST	2019	GC only	AS041	30	0.315	Lichen	Tripartite	Dendriscosticta		TEMPERATE	Hokkaido	JAPAN	Petegari														Ctrlneg			SURVEY	NATURAL	LABORATORY	22	0.4	-0.3	-0.3
720	RD110	AUGUST	2019	GC only	AS043	30	1.472	Lichen	Tripartite	Dendriscosticta		TEMPERATE	Hokkaido	JAPAN	Petegari														Ctrlneg			SURVEY	NATURAL	LABORATORY	22	0.5	-0.1	-0.1						2.31558	0.416442
721	RD111	AUGUST	2019	JAP19_111	RD34_Lichen1	30	0.294	Lichen	Bipartite			TEMPERATE	Honshu	JAPAN	Kiso_road	R19-5d								ROCK	35.8261	137.552	1042		On rock			SURVEY	NATURAL	LABORATORY	22	29.1	3.2	4
722	RD112	AUGUST	2019	JAP19_112	RD34_Lichen2	30	0.191	Lichen	Bipartite			TEMPERATE	Honshu	JAPAN	Kiso_road	R19-5d								ROCK	35.8261	137.552	1042		On rock			SURVEY	NATURAL	LABORATORY	22	14.2	2.2	2.8
723	RD113	AUGUST	2019	JAP19_113	RD35_Pelti	30	0.253	Lichen	Bipartite	Peltigera	Peltigera sp.	TEMPERATE	Honshu	JAPAN	Kiso_road	R19-5d								GROUND	35.8261	137.552	1042		On floor			SURVEY	NATURAL	LABORATORY	22	47.3	6.2	7.8						0.739058	0.595534
724	RD114	AUGUST	2019	JAP19_114	RD35_Moss1	30	0.329	Bryophytes	Pleurocarps			TEMPERATE	Honshu	JAPAN	Kiso_road	R19-5d								GROUND	35.8261	137.552	1042		On floor			SURVEY	NATURAL	LABORATORY	22	34.5	3.4	4.3
725	RD115	AUGUST	2019	JAP19_115	RD35_Moss2	30	0.326	Bryophytes	Pleurocarps			TEMPERATE	Honshu	JAPAN	Kiso_road	R19-5d								GROUND	35.8261	137.552	1042		On floor			SURVEY	NATURAL	LABORATORY	22	15	1.4	1.7
726	RD116	AUGUST	2019	JAP19_116	RD35_Moss3	30	0.48	Bryophytes	Pleurocarps			TEMPERATE	Honshu	JAPAN	Kiso_road	R19-5d								GROUND	35.8261	137.552	1042		On floor			SURVEY	NATURAL	LABORATORY	22	192.7	13.6	17			1.90843	19.8103	33.0695
727	RD117	AUGUST	2019	JAP19_117	RD35_Moss4	30	0.433	Bryophytes	Pleurocarps			TEMPERATE	Honshu	JAPAN	Kiso_road	R19-5d								GROUND	35.8261	137.552	1042		On floor			SURVEY	NATURAL	LABORATORY	22	4.5	0.2	0.2
728	RD118	AUGUST	2019	JAP19_118	RD36_Pelti1	30	0.394	Lichen	Tripartite	Peltigera	Peltigera sp.	BOREAL	Hokkaido	JAPAN	Taisetsuzan	R15-5								ROCK	43.6366	143.009	841	Rotten	on rock by road near river			SURVEY	NATURAL	LABORATORY	22	4.5	0.2	0.3
729	RD119	AUGUST	2019	JAP19_119	RD36_Pelti2	30	0.131	Lichen	Bipartite	Peltigera	Peltigera sp.	BOREAL	Hokkaido	JAPAN	Taisetsuzan	R15-5								ROCK	43.6366	143.009	841	Rotten	on rock by road near river			SURVEY	NATURAL	LABORATORY	22	2	0	0
730	RD120	AUGUST	2019	JAP19_120	RD36_Moss1	30	0.219	Bryophytes	Pleurocarps	Dicranum		BOREAL	Hokkaido	JAPAN	Taisetsuzan	R15-5								ROCK	43.6366	143.009	841	Rotten	43.6366			SURVEY	NATURAL	LABORATORY	22	2.1	0	0
731	RD121	AUGUST	2019	JAP19_121	RD36_Moss2	30	0.598	Bryophytes	Pleurocarps	Hylocomium		BOREAL	Hokkaido	JAPAN	Taisetsuzan	R15-5								ROCK	43.6366	143.009	841	Rotten	on rock by road near river			SURVEY	NATURAL	LABORATORY	22	2.1	0	0
732	RD123	AUGUST	2019	JAP19_123	RD37_Moss1	30	0.645	Bryophytes	Pleurocarps	Climacium		BOREAL	Hokkaido	JAPAN	Hidaka	Hidaka_RDNMHOK9								GROUND	42.7732	142.436	600		on bridge, 100%Open, yellow			SURVEY	NATURAL	LABORATORY	22	2.4	0	0						5.92607	0.388275
733	RD124	AUGUST	2019	JAP19_124	RD38_Moss1	30	0.495	Bryophytes	Pleurocarps			BOREAL	Hokkaido	JAPAN	Shibecha	Shibecha8, RDNMHOK6								DEADWOOD	43.3024	144.566	100		Deadwood, more open, marecage			SURVEY	NATURAL	LABORATORY	22	8.9	0.5	0.6
734	RD125	AUGUST	2019	JAP19_125	RD39_Moss1	30	0.424	Bryophytes	Pleurocarps			BOREAL	Hokkaido	JAPAN	Taisetsuzan	R13									43.7008	142.924	1737	Rotten	on slope, below vegetation, by the trail			SURVEY	NATURAL	LABORATORY	22	2.2	0	0
735	RD126	AUGUST	2019	JAP19_126	RD40_Moss1	30	1.375	Bryophytes	Acrocarps			BOREAL	Hokkaido	JAPAN	Shibecha	RDNMHOK7, Shibecha 8								DEADWOOD	43.3024	144.566	100		Dead trunk			SURVEY	NATURAL	LABORATORY	22	7.6	0.1	0.2
736	RD127	AUGUST	2019	JAP19_127	RD40_Moss2	30	0.422	Bryophytes	Pleurocarps			BOREAL	Hokkaido	JAPAN	Shibecha	RDNMHOK7, Shibecha 8									43.3024	144.566	100					SURVEY	NATURAL	LABORATORY	22	36.4	2.8	3.4			1.40814	11.6089	20.8028
737	RD128	AUGUST	2019	JAP19_128	RD40_Pelti	30	0.36	Lichen	Bipartite	Peltigera	Peltigera sp.	BOREAL	Hokkaido	JAPAN	Shibecha	RDNMHOK7, Shibecha 8									43.3024	144.566	100					SURVEY	NATURAL	LABORATORY	22	66.8	6.1	7.6			1.73543	16.9742	29.0222
738	RD129	AUGUST	2019	JAP19_129	RD41_Pelti1	30	0.232	Lichen	Tripartite	Peltigera	Peltigera sp.	BOREAL	Hokkaido	JAPAN	Shiretoko	RDNMHOK2, Shiretoko 7									44.1536	145.187	800					SURVEY	NATURAL	LABORATORY	22	14.5	1.8	2.3
739	RD130	AUGUST	2019	JAP19_130	RD41_Pelti2	30	0.119	Lichen	Bipartite	Peltigera	Peltigera sp.	BOREAL	Hokkaido	JAPAN	Shiretoko	RDNMHOK2, Shiretoko 7									44.1536	145.187	800					SURVEY	NATURAL	LABORATORY	22	1.6	-0.1	-0.1						6.74812	0.318944
740	RD131	AUGUST	2019	JAP19_131	RD42_Pelti	30	0.472	Lichen	Bipartite	Peltigera	Peltigera sp.	BOREAL	Hokkaido	JAPAN	Hakodate	RDNMHOK8, Hakodate								TREE	41.7571	140.699	291		Base of tree, Mt Yo...			SURVEY	NATURAL	LABORATORY	22	9.4	0.5	0.7
741	RD11	AUGUST	2019	JAP19_11	RD804_Moss1	30	0.712	Bryophytes	Pleurocarps			TEMPERATE	Hokkaido	JAPAN	Nakagawa_Forest	R3								GROUND	44.6707	142.065	188		Soil_close to road			SURVEY	NATURAL	LABORATORY	22	60.9	2.8	3.5
742	RD134	AUGUST	2019	JAP19_134	RD28_Moss2	30	0.38	Bryophytes	Pleurocarps	Pleurozium		BOREAL	Honshu	JAPAN	Ontake-mount	R18-2									35.8629	137.53	1694					SURVEY	Mo_treatment	LABORATORY	22	2.4	0	0
743	RD135	AUGUST	2019	JAP19_135	RD28_Moss3	30	0.387	Bryophytes	Pleurocarps	Hylocomium		BOREAL	Honshu	JAPAN	Ontake-mount	R18-2									35.8629	137.53	1694					SURVEY	Mo_treatment	LABORATORY	22	2.5	0	0.1
744	RD136	AUGUST	2019	JAP19_136	RD37_Moss	30	0.47	Bryophytes	Pleurocarps	Climacium		BOREAL	Hokkaido	JAPAN	Hidaka	Hidaka_RDNMHOK9									42.7732	142.436	600					SURVEY	Mo_treatment	LABORATORY	22	2.4	0	0
745	RD137	AUGUST	2019	JAP19_137	RD27_Pelti1	30	0.413	Lichen	Bipartite	Peltigera	Peltigera sp.	BOREAL	Honshu	JAPAN	Ontake-mount	R18-2									35.8629	137.53	1694					SURVEY	Mo_treatment	LABORATORY	22	37.8	2.9	3.6			1.65929	15.726	27.178
746	RD138	AUGUST	2019	JAP19_138	RD27_Stereo1	30	0.324	Lichen	Tripartite	Stereocaulon		BOREAL	Honshu	JAPAN	Ontake-mount	R18-2									35.8629	137.53	1694					SURVEY	Mo_treatment	LABORATORY	22	20.7	1.9	2.4
747	RD139	AUGUST	2019	JAP19_139	RD14_Lobaria	30	0.546	Lichen	Tripartite	Lobaria		TEMPERATE	Hokkaido	JAPAN	Penkenai river	R10-ter									44.8232	142.119	69					SURVEY	Mo_treatment	LABORATORY	22	143.5	8.7	10.8			0.895857	3.21077	6.22178
748	RD140	AUGUST	2019	JAP19_140	RD8_Lichen	30	0.426	Lichen	Bipartite	Leptogium		TEMPERATE	Hokkaido	JAPAN	Mount Hakodake	R6									44.6483	142.502	324					SURVEY	Mo_treatment	LABORATORY	22	724.2	56.7	70.9			1.31271	10.0445	18.2553	1.15929	0.924412
749	RD141	AUGUST	2019	JAP19_141	RD13_Pelti	30	0.52	Lichen	Tripartite	Peltigera	Peltigera sp.	TEMPERATE	Hokkaido	JAPAN	Penkenai river	R12									44.8597	142.092	50					SURVEY	Mo_treatment	LABORATORY	22	69.2	4.3	5.4			1.06429	5.9719	11.2707	0.566195	0.513062
750	RD142	AUGUST	2019	JAP19_142	RD02_Pelt	30	0.429	Lichen	Bipartite	Peltigera	Peltigera sp.	TEMPERATE	Hokkaido	JAPAN	Nakagawa_Forest	R3									44.6707	142.065	188					SURVEY	Mo_treatment	LABORATORY	22	230.9	17.8	22.3			1.98014	20.9859	34.6915	0.969993	1.16562
751	RD122	AUGUST	2019	JAP19_122	RD36_Moss3	30	0.44	Bryophytes	Pleurocarps	Pleurozium		BOREAL	Hokkaido	JAPAN	Taisetsuzan	R15-5								ROCK	43.6366	143.009	841	Rotten	on rock by road near river			SURVEY	NATURAL	LABORATORY	22
752	RD12	AUGUST	2019	JAP19_12	RD805_Pelti	30	0.749	Lichen	Bipartite	Peltigera	Peltigera sp.	BOREAL	Hokkaido	JAPAN	Mount Hakodake	R4								ROCK	44.6644	142.41	1099		On wall, non exposed, below vegetation			SURVEY	NATURAL	LABORATORY	22	10	0.556297	0.927161			1.0015	4.94262	9.41967	8.0801	1.06634
754	EZ 8-1 3	AUGUST	2019		M18	23	0.86657	Bryophytes	Acrocarps			TEMPERATE	NJ	EASTERN USA	IAS	1	I-1	M18				Beech	292	GROUND	40.3263	-74.667	62		292 yo		47.7	CHRONOSEQUENCE	NATURAL	LABORATORY	22	5		0.8						9.48214	1.16165	Haynes, Darnajoux, et al., 2022 (https://doi.org/10.1038/s41598-022-24860-9)
755	EZ 8-1 4	AUGUST	2019		M03	23	0.0977273	Bryophytes	Acrocarps			TEMPERATE	NJ	EASTERN USA	IAS	1	I-1	M03				Beech	292	GROUND	40.3263	-74.667	62		292 yo		47.7	CHRONOSEQUENCE	NATURAL	LABORATORY	22	3.8		0.2						0.26243	0.183295	Haynes, Darnajoux, et al., 2022 (https://doi.org/10.1038/s41598-022-24860-9)
756	EZ 8-1 5	AUGUST	2019		M21	23	0.242481	Bryophytes	Acrocarps			TEMPERATE	NJ	EASTERN USA	IAS	1	I-1	M21				Beech	292	TREE	40.3263	-74.667	62		292 yo		47.7	CHRONOSEQUENCE	NATURAL	LABORATORY	22	8.7		1.5			1.52917	15.3159	12.9629	3.68124	2.33795	Haynes, Darnajoux, et al., 2022 (https://doi.org/10.1038/s41598-022-24860-9)
757	EZ 8-1 7 [AgNO3 treated]	AUGUST	2019		M22	23	0.25269	Bryophytes	Acrocarps		Peltigera sp.	TEMPERATE	NJ	EASTERN USA	IAS	1	I-2	M22				Beech	292	TREE	40.3263	-74.667	62		292 yo		47.7	CHRONOSEQUENCE	NATURAL	LABORATORY	22	13.2		0.6			2.72249	33.9965	30.2808	3.79234	0.251008	Haynes, Darnajoux, et al., 2022 (https://doi.org/10.1038/s41598-022-24860-9)
758	EZ 8-1 8 [AgNO3 treated]	AUGUST	2019		M23	23	0.121785	Bryophytes	Acrocarps			TEMPERATE	NJ	EASTERN USA	IAS	1	I-2	M23				Beech	292	GROUND	40.3263	-74.667	62		292 yo		47.7	CHRONOSEQUENCE	NATURAL	LABORATORY	22	7.1		0.5			2.10829	24.4231	19.2169	4.83206	1.0792	Haynes, Darnajoux, et al., 2022 (https://doi.org/10.1038/s41598-022-24860-9)
759	EZ 8-1 9	AUGUST	2019		M24	23	0.0884929	Bryophytes	Acrocarps			TEMPERATE	NJ	EASTERN USA	IAS	1	I-2	M24				Beech	292	GROUND	40.3263	-74.667	62		292 yo		47.7	CHRONOSEQUENCE	NATURAL	LABORATORY	22	4.9		0.2			1.45326	14.1386	8.83724	3.5522	0.60989	Haynes, Darnajoux, et al., 2022 (https://doi.org/10.1038/s41598-022-24860-9)
760	EZ 8-1 11	AUGUST	2019		M25	23	0.111348	Bryophytes	Acrocarps			TEMPERATE	NJ	EASTERN USA	IAS	1	I-3	M25				Beech	292	TREE	40.3263	-74.667	62		292 yo		47.7	CHRONOSEQUENCE	NATURAL	LABORATORY	22	26.4		3.8			1.9838	22.3519	22.7125	3.38091	0.268701	Haynes, Darnajoux, et al., 2022 (https://doi.org/10.1038/s41598-022-24860-9)
761	EZ 8-1 12	AUGUST	2019		M26	23	0.17345	Bryophytes	Acrocarps			TEMPERATE	NJ	EASTERN USA	IAS	1	I-3	M26				Beech	292	TREE	40.3263	-74.667	62		292 yo		47.7	CHRONOSEQUENCE	NATURAL	LABORATORY	22	108.2		9			2.39514	28.7503	29.8478	4.31136	0.343813	Haynes, Darnajoux, et al., 2022 (https://doi.org/10.1038/s41598-022-24860-9)
762	EZ 8-1 13	AUGUST	2019		M27	23	0.108977	Bryophytes	Acrocarps			TEMPERATE	NJ	EASTERN USA	IAS	1	I-3	M27				Beech	292		40.3263	-74.667	62		292 yo		47.7	CHRONOSEQUENCE	NATURAL	LABORATORY	22	9.9		0.8			1.56205	15.8061	14.2922	3.59007	0.143382	Haynes, Darnajoux, et al., 2022 (https://doi.org/10.1038/s41598-022-24860-9)
763	EZ 8-1 14	AUGUST	2019		M28	23	0.0126954	Bryophytes	Acrocarps			TEMPERATE	NJ	EASTERN USA	IAS	1	I-3	M28				Beech	292		40.3263	-74.667	62		292 yo		47.7	CHRONOSEQUENCE	NATURAL	LABORATORY	22	5.1		0.6			1.07424	11.2208	11.2208	1.74793	1.68905	Haynes, Darnajoux, et al., 2022 (https://doi.org/10.1038/s41598-022-24860-9)
764	EZ 8-1 16	AUGUST	2019		M30	23	0.0148655	Bryophytes	Acrocarps			TEMPERATE	NJ	EASTERN USA	IAS	2	II-1	M30				Birch	99	DEADWOOD	40.3263	-74.667	62		99 yo		47.7	CHRONOSEQUENCE	NATURAL	LABORATORY	22	4.9		0.2			3.48342	46.3156	27.5398	5.32887	0.530593	Haynes, Darnajoux, et al., 2022 (https://doi.org/10.1038/s41598-022-24860-9)
765	EZ 8-1 17	AUGUST	2019		M29	23	0.910876	Bryophytes	Acrocarps			TEMPERATE	NJ	EASTERN USA	IAS	2	II-1	M29				Birch	99	TREE	40.3263	-74.667	62		99 yo		47.7	CHRONOSEQUENCE	NATURAL	LABORATORY	22	4.6		0.3			4.86581	68.3295	37.644	5.12662	0.149351	Haynes, Darnajoux, et al., 2022 (https://doi.org/10.1038/s41598-022-24860-9)
766	EZ 8-1 18	AUGUST	2019		M31	23	0.917963	Bryophytes	Acrocarps			TEMPERATE	NJ	EASTERN USA	IAS	2	II-1	M31				Birch	99	DEADWOOD	40.3263	-74.667	62		99 yo		47.7	CHRONOSEQUENCE	NATURAL	LABORATORY	22	5.5		0.1			2.89635	36.843	26.3633	14.6429	0.226708	Haynes, Darnajoux, et al., 2022 (https://doi.org/10.1038/s41598-022-24860-9)
767	EZ 8-1 19	AUGUST	2019		M32	23	0.516421	Bryophytes	Acrocarps		Peltigera sp.	TEMPERATE	NJ	EASTERN USA	IAS	2	II-1	M32				Birch	99	DEADWOOD	40.3263	-74.667	62		99 yo		48	CHRONOSEQUENCE	NATURAL	LABORATORY	22	6.3		0.1			2.72933	34.2096	25.623	18.2937	2.18726	Haynes, Darnajoux, et al., 2022 (https://doi.org/10.1038/s41598-022-24860-9)
768	EZ 8-1 21	AUGUST	2019		M09	23	0.706078	Bryophytes	Acrocarps			TEMPERATE	NJ	EASTERN USA	IAS	2	II-2	M09				Aspen	79	TREE	40.3263	-74.667	62		79 yo		48.2	CHRONOSEQUENCE	NATURAL	LABORATORY	22	200.2		12.3			3.27779	42.5426	42.7528	1.9527	0.0569498	Haynes, Darnajoux, et al., 2022 (https://doi.org/10.1038/s41598-022-24860-9)
769	EZ 8-1 22	AUGUST	2019		M10	23	0.146635	Bryophytes	Acrocarps			TEMPERATE	NJ	EASTERN USA	IAS	2	II-2	M10				Aspen	79	DEADWOOD	40.3263	-74.667	62		79 yo		48.3	CHRONOSEQUENCE	NATURAL	LABORATORY	22	7		0.4			5.91498	84.4888	60.5065	0.845013	0.074124	Haynes, Darnajoux, et al., 2022 (https://doi.org/10.1038/s41598-022-24860-9)
770	EZ 8-1 23	AUGUST	2019		M11	23	0.539554	Bryophytes	Acrocarps			TEMPERATE	NJ	EASTERN USA	IAS	2	II-2	M11				Aspen	79	DEADWOOD	40.3263	-74.667	62		79 yo		48.4	CHRONOSEQUENCE	NATURAL	LABORATORY	22	5.3		0.3			6.18692	89.0311	55.8079	1.06278	0.168161	Haynes, Darnajoux, et al., 2022 (https://doi.org/10.1038/s41598-022-24860-9)
771	EZ 8-1 25	AUGUST	2019		M12	23	1.03314	Bryophytes	Acrocarps			TEMPERATE	NJ	EASTERN USA	IAS	2	II-3	M12				Birch	79	DEADWOOD	40.3263	-74.667	62		79 yo		48.5	CHRONOSEQUENCE	NATURAL	LABORATORY	22	4.9		0.5			1.50174	14.9271	8.77125	2.27835	1.02835	Haynes, Darnajoux, et al., 2022 (https://doi.org/10.1038/s41598-022-24860-9)
772	EZ 8-1 26	AUGUST	2019		M05	23	0.582763	Bryophytes	Acrocarps			TEMPERATE	NJ	EASTERN USA	IAS	2	II-3	M05				Birch	79	TREE	40.3263	-74.667	62		79 yo		48.5	CHRONOSEQUENCE	NATURAL	LABORATORY	22	29.8		0.7						1.03647	0.0700576
773	EZ 8-1 27	AUGUST	2019		M13	23	0.294192	Bryophytes	Acrocarps			TEMPERATE	NJ	EASTERN USA	IAS	2	II-3	M13				Birch	79	DEADWOOD	40.3263	-74.667	62		79 yo		48.5	CHRONOSEQUENCE	NATURAL	LABORATORY	22	9.5		0.4			3.9223	52.9095	43.0321	1.0463	1.05864	Haynes, Darnajoux, et al., 2022 (https://doi.org/10.1038/s41598-022-24860-9)
774	EZ 8-1 28	AUGUST	2019		M04	23	2.19217	Bryophytes	Acrocarps	Dicranum		TEMPERATE	NJ	EASTERN USA	IAS	2	II-3	M04				Birch	79	GROUND	40.3263	-74.667	62		79 yo		48.5	CHRONOSEQUENCE	NATURAL	LABORATORY	22	4		0.5						0.247716	0.19797
775	EZ 8-1 30	AUGUST	2019		M14	23	0.113165	Bryophytes	Acrocarps			TEMPERATE	NJ	EASTERN USA	IAS	3	III-1	M14				Beech	144	TREE	40.3263	-74.667	62		144 yo		48.5	CHRONOSEQUENCE	NATURAL	LABORATORY	22	34.4		1.7			1.92798	21.4685	22.3186	3.33183	0.639388	Haynes, Darnajoux, et al., 2022 (https://doi.org/10.1038/s41598-022-24860-9)
776	EZ 8-1 31	AUGUST	2019		M15	23	0.948721	Bryophytes	Acrocarps			TEMPERATE	NJ	EASTERN USA	IAS	3	III-1	M15				Beech	144	DEADWOOD	40.3263	-74.667	62		144 yo		48.5	CHRONOSEQUENCE	NATURAL	LABORATORY	22	4.5		0.3			4.665	65.1669	35.2901	1.63689	0.838835	Haynes, Darnajoux, et al., 2022 (https://doi.org/10.1038/s41598-022-24860-9)
777	EZ 8-1 32	AUGUST	2019		M16	23	0.48467	Bryophytes	Acrocarps			TEMPERATE	NJ	EASTERN USA	IAS	3	III-1	M16				Beech	144	TREE	40.3263	-74.667	62		144 yo		48.5	CHRONOSEQUENCE	NATURAL	LABORATORY	22	6.7		0.2			3.1659	41.171	29.1615	2.64639	0.276616	Haynes, Darnajoux, et al., 2022 (https://doi.org/10.1038/s41598-022-24860-9)
778	EZ 8-2 1 [AGNO3 treatment]	AUGUST	2019		M17	23	0.134114	Bryophytes	Acrocarps			TEMPERATE	NJ	EASTERN USA	IAS	3	III-1	M17				Beech	144	DEADWOOD	40.3263	-74.667	62		144 yo		51	CHRONOSEQUENCE	NATURAL	LABORATORY	22	7		0.3			5.87483	83.8573	60.0167	0.863057	0.684713	Haynes, Darnajoux, et al., 2022 (https://doi.org/10.1038/s41598-022-24860-9)
779	EZ 8-2 2	AUGUST	2019		M08	23	0.205132	Bryophytes	Acrocarps			TEMPERATE	NJ	EASTERN USA	IAS	3	III-2	M08				Beech	144	DEADWOOD	40.3263	-74.667	62		144 yo		51	CHRONOSEQUENCE	NATURAL	LABORATORY	22	4.2		0.2						0.994835	0.117769
780	EZ 8-2 3 [AGNO3 treatment]	AUGUST	2019		M19	23	0.0177022	Bryophytes	Acrocarps			TEMPERATE	NJ	EASTERN USA	IAS	3	III-2	M19				Beech	144	TREE	40.3263	-74.667	62		144 yo		51	CHRONOSEQUENCE	NATURAL	LABORATORY	22	6.7		0.3			-1.23455	-28.2447	-19.0382	1.98608	0.718688	Haynes, Darnajoux, et al., 2022 (https://doi.org/10.1038/s41598-022-24860-9)
781	EZ 8-2 4	AUGUST	2019		M20	23	1.54779	Bryophytes	Acrocarps			TEMPERATE	NJ	EASTERN USA	IAS	3	III-2	M20				Beech	144	TREE	40.3263	-74.667	62		144 yo		51	CHRONOSEQUENCE	NATURAL	LABORATORY	22	24.6		1.5						6.99112	0.415631
782	EZ 8-2 6	AUGUST	2019		M07	23	0.00136364	Bryophytes	Acrocarps			TEMPERATE	NJ	EASTERN USA	IAS	3	III-3	M07				Beech	144	DEADWOOD	40.3263	-74.667	62		144 yo		50.3	CHRONOSEQUENCE	NATURAL	LABORATORY	22	4.4		0.1						0.518744	0.0567376
783	EZ 8-2 7 [AGNO3 treatment]	AUGUST	2019		M06	23	0.399866	Bryophytes	Acrocarps			TEMPERATE	NJ	EASTERN USA	IAS	3	III-3	M06				Beech	144	TREE	40.3263	-74.667	62		144 yo		50.3	CHRONOSEQUENCE	NATURAL	LABORATORY	22	8.2		0.6			2.34967	28.1956	23.2005	0.425662	0.0336049	Haynes, Darnajoux, et al., 2022 (https://doi.org/10.1038/s41598-022-24860-9)
784	EZ 8-2 8	AUGUST	2019		M01	23	0.0851553	Bryophytes	Acrocarps			TEMPERATE	NJ	EASTERN USA	IAS	3	III-3	M01				Beech	144	DEADWOOD	40.3263	-74.667	62		144 yo		50.3	CHRONOSEQUENCE	NATURAL	LABORATORY	22	3.7		0.2						0.354589	0.814493
785	EZ 8-2 9	AUGUST	2019		M02	23	2.05728	Bryophytes	Acrocarps			TEMPERATE	NJ	EASTERN USA	IAS	3	III-3	M02				Beech	144	DEADWOOD	40.3263	-74.667	62		144 yo		50.3	CHRONOSEQUENCE	NATURAL	LABORATORY	22	3.4		0.3						0.317194	0.0444664
787	2019_RD1	JULY	2019			27	0.331267	Bryophytes	Acrocarps			TEMPERATE	NJ	EASTERN USA	Stony Ford	1	I-1			ND		Decidious		DEADWOOD	40.3552	-74.7145	62				44.1	SURVEY	NATURAL	LABORATORY	22	0		0
788	2019_RD2	JULY	2019			27	0.300967	Bryophytes	Acrocarps			TEMPERATE	NJ	EASTERN USA	Stony Ford	1	I-1			ND		Decidious		DEADWOOD	40.3552	-74.7145	62				43.8	SURVEY	NATURAL	LABORATORY	22	154.8		13.2			6.89623	100.82	100.408
789	2019_RD4	JULY	2019			27	0.563467	Bryophytes	Acrocarps			TEMPERATE	NJ	EASTERN USA	Stony Ford	3	III-1			OPEN		Decidious		DEADWOOD	40.3552	-74.7145	62				43.5	SURVEY	NATURAL	LABORATORY	22	120.1		5.5			7.34934	106.192	103.003
790	2019_RD5	JULY	2019			27	0.376967	Bryophytes	Acrocarps			TEMPERATE	NJ	EASTERN USA	Stony Ford	3	III-1			ND		Decidious		DEADWOOD	40.3552	-74.7145	62				43.4	SURVEY	NATURAL	LABORATORY	22	2.7		0.2
791	2019_RD07	JULY	2019			27	0.499167	Bryophytes	Acrocarps			TEMPERATE	NJ	EASTERN USA	Stony Ford	3	III-1			CLOSED		Decidious		TREE	40.3552	-74.7145	62				43.2	SURVEY	NATURAL	LABORATORY	22	110.3		5.7			7.76916	108.249	103.961
792	2019_RD10	JULY	2019			27	0.6373	Bryophytes	Acrocarps			TEMPERATE	NJ	EASTERN USA	Stony Ford	1	I-1			ND		Decidious		DEADWOOD	40.3552	-74.7145	62				43	SURVEY	NATURAL	LABORATORY	22	3.3		0.1
793	2019_RD12	JULY	2019			27	0.9819	Bryophytes	Acrocarps			TEMPERATE	NJ	EASTERN USA	Stony Ford	1	I-1			ND		Decidious		GROUND	40.3552	-74.7145	62				42.8	SURVEY	NATURAL	LABORATORY	22	18.9		0.5			7.91612	115.354	107.13
794	2019_RD14	JULY	2019			27	0.9052	Bryophytes	Acrocarps			TEMPERATE	NJ	EASTERN USA	Stony Ford	2	I-1			OPEN		Decidious		GROUND	40.3552	-74.7145	62				42.7	SURVEY	NATURAL	LABORATORY	22	32.9		1			7.389	106.955	103.361
809	RD-40	JULY	2017		Crater2-C1-Plot1-Lichen3	23	0.9138	Lichen	Tripartite	Nephroma	Nephroma analogicum	TEMPERATE	Chile	CHILE	Crater	Crater2	C1								-40.7847	-72.1917	1297				24.8	SURVEY	NATURAL	LABORATORY	20	1.7	0	0	2.7
810	RD-46	JULY	2017		Angol1-C1-Plot1-Lichen18	23	0.8575	Lichen	Tripartite	Nephroma	Nephroma antarcticum	TEMPERATE	Chile	CHILE	Angol	Angol1	C1								-37.8195	-73.0271	1357				24.9	SURVEY	NATURAL	LABORATORY	20	2.4	0.1	0.1	0.5
811	RD-43	JULY	2017		Mocho1-C1-Plot1-Lichen2	23	0.4355	Lichen	Tripartite	Nephroma	Nephroma antarcticum	TEMPERATE	Chile	CHILE	Mocho	Mocho1	C1								-39.934	-72.1059	1172				24.8	SURVEY	NATURAL	LABORATORY	20	6.6	0.5	0.5	0.2
812	RD-02	JULY	2017		Angol1-C1-Plot1-Lichen4.2	23	1.1521	Lichen	Tripartite	Nephroma	Nephroma antarcticum var. antarcticum	TEMPERATE	Chile	CHILE	Angol	Angol1	C1								-37.8195	-73.0271	1357				24.1	SURVEY	NATURAL	LABORATORY	20	2	0	0	0.1
813	RD-32	JULY	2017		Angol1-C2-Plot1-Lichen4	23	0.6108	Lichen	Tripartite	Nephroma	Nephroma antarcticum var. antarcticum	TEMPERATE	Chile	CHILE	Angol	Angol1	C2								-37.8195	-73.0271	1357				24.6	SURVEY	NATURAL	LABORATORY	20	9.8	0.6	0.6	0.2
814	RD-44	JULY	2017		Angol1-C3-Plot1-Lichen4A	23	0.7503	Lichen	Tripartite	Nephroma	Nephroma antarcticum var. antarcticum	TEMPERATE	Chile	CHILE	Angol	Angol1	C3								-37.8195	-73.0271	1357				24.8	SURVEY	NATURAL	LABORATORY	20	6.9	0.3	0.3	0.1
815	RD-25	JULY	2017		Mocho1-C1-Plot1-Lichen5	23	0.715	Lichen	Bipartite	Nephroma	Nephroma cellulosum var.cellulosum	TEMPERATE	Chile	CHILE	Mocho	Mocho1	C1								-39.934	-72.1059	1172				24.5	SURVEY	NATURAL	LABORATORY	20	9.3	0.5	0.5	0.1
816	RD-06	JULY	2017		Angol1-C1-Plot1-Lichen2	23	1.9012	Lichen	Tripartite	Pannaria	Pannaria rubiginosa	TEMPERATE	Chile	CHILE	Angol	Angol1	C1								-37.8195	-73.0271	1357				24.2	SURVEY	NATURAL	LABORATORY	20	4	0.1	0.1	0.5
817	RD-05	JUNE	2017		Mocho2-C2-Plot1-Lichen3	23	0.66	Lichen	Bipartite	Peltigera	Peltigera austroamericana/fibrilloides	TEMPERATE	Chile	CHILE	Mocho	Mocho2	C2								-39.9367	-72.0967	1009				24.2	SURVEY	NATURAL	LABORATORY	20	69.6	4.3	4.1			0.309714	-8.03747	-17.4799	7.59053	0.0931968
818	RD-34	JUNE	2017				0.3408	Lichen	Bipartite	Peltigera		TEMPERATE	Chile	CHILE	Mocho	Mocho1	Base of the trail								-39.934	-72.1059	1172				24.7	SURVEY	NATURAL	LABORATORY	20	3.3	0.3	0.3	0.1
819	RD-37	JUNE	2017				0.4383	Lichen	Bipartite	Peltigera	Peltigera canina s.l.	TEMPERATE	Chile	CHILE	Puyehue	Puyehue2									-40.7776	-72.2461	727				24.7	SURVEY	NATURAL	LABORATORY	20	1237.2	114.2	108.5			1.66271	14.1429	24.781	21.9303	0.144763
820	RD-16	JUNE	2017		Malalca1-C1-Plot1-Lichen3	23	0.6306	Lichen	Bipartite	Peltigera	Peltigera fibrilloides	TEMPERATE	Chile	CHILE	Malalca	Malalca1	C1								-38.4281	-71.5453	1340				24.4	SURVEY	NATURAL	LABORATORY	20	413.4	26.9	25.5	2.7		3.85843	50.1382	66.7894	2.44484	0.0418385
821	RD-19	JUNE	2017		Malalca1-C1-Plot1-Lichen2	23	0.7033	Lichen	Bipartite	Peltigera		TEMPERATE	Chile	CHILE	Malalca	Malalca1	C1								-38.4281	-71.5453	1340				24.4	SURVEY	NATURAL	LABORATORY	20	4.6	0.2	0.2	0.1
822	RD-18	JULY	2017		Alerce2-C1-Plot1-Lichen1	23	6.0278	Lichen	Tripartite	Placopsis	Placopsis fuscidula	TEMPERATE	Chile	CHILE	Alerce	Alerce2	C1								-39.8569	-73.4565	130				24.4	SURVEY	NATURAL	LABORATORY	20	26.2	0.2	0.2	0.1
823	RD-23	JULY	2017		Angol1-C1-Plot1-Lichen8	23	0.6513	Lichen	Tripartite	Pseudocyphellaria	Pseudocyphellaria berberina	TEMPERATE	Chile	CHILE	Angol	Angol1	C1								-37.8195	-73.0271	1357				24.5	SURVEY	NATURAL	LABORATORY	20	1.4	0	0	0.3
824	RD-29	JULY	2017		Angol1-C2-Plot1-Lichen8	23	0.4788	Lichen	Tripartite	Pseudocyphellaria	Pseudocyphellaria berberina	TEMPERATE	Chile	CHILE	Angol	Angol1	C2								-37.8195	-73.0271	1357				24.6	SURVEY	NATURAL	LABORATORY	20	1.6	0.1	0.1	0.4
825	RD-17	JULY	2017		Mocho1-C1-Plot1-Lichen6	23	0.7639	Lichen	Tripartite	Pseudocyphellaria	Pseudocyphellaria berberina	TEMPERATE	Chile	CHILE	Mocho	Mocho1	C1								-39.934	-72.1059	1172				24.4	SURVEY	NATURAL	LABORATORY	20	2.9	0.1	0.1	0.4
826	RD-21	JULY	2017		Puyehue1-C2-Plot1-Lichen3	23	0.5961	Lichen	Tripartite	Pseudocyphellaria	Pseudocyphellaria berberina	TEMPERATE	Chile	CHILE	Puyehue	Puyehue1	C2								-40.6723	-72.1678	462				24.4	SURVEY	NATURAL	LABORATORY	20	1.2	0	0	0.4
827	RD-15	JULY	2017		Puyehue2-C1-Plot1-Lichen3	23	0.8716	Lichen	Tripartite	Pseudocyphellaria	Pseudocyphellaria berberina	TEMPERATE	Chile	CHILE	Puyehue	Puyehue2	C1								-40.7776	-72.2461	727				24.3	SURVEY	NATURAL	LABORATORY	20	1.8	0	0	0.3
828	RD-09	JULY	2017		Puyehue2-C1-Plot1-Lichen4	23	0.855	Lichen	Tripartite	Pseudocyphellaria	Pseudocyphellaria berberina	TEMPERATE	Chile	CHILE	Puyehue	Puyehue2	C1								-40.7776	-72.2461	727				24.2	SURVEY	NATURAL	LABORATORY	20	2.5	0.1	0.1	0.5
829	RD-27	JULY	2017		Crater2-C1-Plot1-Lichen13	23	1.0693	Lichen	Tripartite	Pseudocyphellaria	Pseudocyphellaria cf. berberina	TEMPERATE	Chile	CHILE	Crater	Crater2	C1								-40.7847	-72.1917	1297				24.6	SURVEY	NATURAL	LABORATORY	20	1.7	0	0	0.8
830	RD-07	JULY	2017		Malalca1-C2-Plot1-Lichen2	23	0.7665	Lichen	Bipartite	Pseudocyphellaria	Pseudocyphellaria coriifolia	TEMPERATE	Chile	CHILE	Malalca	Malalca1	C2								-38.4282	-71.5429	1373				24.2	SURVEY	NATURAL	LABORATORY	20	496.5	26.7	25.4			1.24486	7.29274	13.5941	4.74632	0.0745151
831	RD-36	JULY	2017		Angol1-C3-Plot1-Lichen11	23	0.6215	Lichen	Bipartite	Pseudocyphellaria	Pseudocyphellaria crocata s.l.	TEMPERATE	Chile	CHILE	Angol	Angol1	C3								-37.8195	-73.0271	1357				24.7	SURVEY	NATURAL	LABORATORY	20	164.1	10.6	10.1	3.3		5.68729	80.1194	88.9626	10.0572	0.0633693
832	RD-20	JULY	2017		Angol1-C3-Plot1-Lichen11A	23	0.9027	Lichen	Bipartite	Pseudocyphellaria	Pseudocyphellaria crocata s.l.	TEMPERATE	Chile	CHILE	Angol	Angol1	C3								-37.8195	-73.0271	1357				24.4	SURVEY	NATURAL	LABORATORY	20	18.5	0.8	0.8	0.2
833	RD-33	JULY	2017		Mocho2-C2-Plot1-Lichen7	23	0.654	Lichen	Bipartite	Pseudocyphellaria	Pseudocyphellaria crocata s.l.	TEMPERATE	Chile	CHILE	Mocho	Mocho2	C2								-39.9367	-72.0967	1009				24.7	SURVEY	NATURAL	LABORATORY	20	237.9	14.7	14	0.3		2.15986	22.2927	36.458	2.57249	0.0557247
834	RD-28	JULY	2017		Alerce1-C2-Plot1-Lichen3	23	0.3419	Lichen	Chlorolichen	Pseudocyphellaria	Pseudocyphellaria divulsa	TEMPERATE	Chile	CHILE	Alerce	Alerce1	C2								-39.9758	-73.4497	595	Alga			24.6	SURVEY	NATURAL	LABORATORY	20	1.1	0	0	0.2
835	RD-13	JULY	2017		Alerce1-C2-Plot1-Lichen8	23	0.465	Lichen	Chlorolichen	Pseudocyphellaria	Pseudocyphellaria divulsa	TEMPERATE	Chile	CHILE	Alerce	Alerce1	C2								-39.9758	-73.4497	595	Alga			24.3	SURVEY	NATURAL	LABORATORY	20	1.2	0	0	0.1
836	RD-47	JULY	2017		Puyehue2-C1-Plot1-Lichen1	23	0.4638	Lichen	Chlorolichen	Pseudocyphellaria	Pseudocyphellaria divulsa	TEMPERATE	Chile	CHILE	Puyehue	Puyehue2	C1								-40.7776	-72.2461	727	Alga			24.9	SURVEY	NATURAL	LABORATORY	20	1.2	0	0	0.2
837	RD-30	JULY	2017		Angol1-C2-Plot1-Lichen3	23	0.6488	Lichen	Tripartite	Pseudocyphellaria	Pseudocyphellaria faveolata	TEMPERATE	Chile	CHILE	Angol	Angol1	C2								-37.8195	-73.0271	1357				24.6	SURVEY	NATURAL	LABORATORY	20	1.3	0	0	0.5
838	RD-45	JULY	2017		Angol1-C3-Plot1-Lichen15	23	0.9259	Lichen	Tripartite	Pseudocyphellaria	Pseudocyphellaria faveolata	TEMPERATE	Chile	CHILE	Angol	Angol1	C3								-37.8195	-73.0271	1357				24.9	SURVEY	NATURAL	LABORATORY	20	1.7	0	0	0.8
839	RD-39	JULY	2017		Crater2-C3-Plot1-Lichen1	23	0.4479	Lichen	Tripartite	Pseudocyphellaria	Pseudocyphellaria faveolata	TEMPERATE	Chile	CHILE	Crater	Crater2	C3								-40.7832	-72.1899	1310				24.7	SURVEY	NATURAL	LABORATORY	20	3.2	0.2	0.2	0.1
840	RD-01	JULY	2017		Alerce1-C2-Plot1-Lichen6	23	0.7097	Lichen	Chlorolichen	Pseudocyphellaria	Pseudocyphellaria vaccina	TEMPERATE	Chile	CHILE	Alerce	Alerce1	C2								-39.9758	-73.4497	595	Alga			24.1	SURVEY	NATURAL	LABORATORY	20	1.5	0	0	0.6
841	RD-04	JULY	2017		Mocho1-C2-Plot1-Lichen1	23	0.7265	Lichen	Chlorolichen	Pseudocyphellaria	Pseudocyphellaria vaccina	TEMPERATE	Chile	CHILE	Mocho	Mocho1	C2								-39.934	-72.1059	1172	Alga			24.1	SURVEY	NATURAL	LABORATORY	20	6.6	0.3	0.3	1
842	RD-38	JULY	2017		Mocho7-C1-Plot1-Lichen1	23	0.965	Lichen	Chlorolichen	Pseudocyphellaria	Pseudocyphellaria vaccina	TEMPERATE	Chile	CHILE	Mocho7(Outlook	Mocho7(Outlook)	C1								-39.9008	-72.1044	NA	Alga			24.7	SURVEY	NATURAL	LABORATORY	20	7.4	0.3	0.3	0.9
843	RD-35	JULY	2017		Puyehue1-C2-Plot1-Lichen7	23	0.5456	Lichen	Chlorolichen	Pseudocyphellaria	Pseudocyphellaria vaccina	TEMPERATE	Chile	CHILE	Puyehue	Puyehue1	C2								-40.6723	-72.1698	407	Alga			24.7	SURVEY	NATURAL	LABORATORY	20	1.8	0.1	0.1	0.6
844	RD-22	JULY	2017		Crater1-C1-Plot1-Lichen1	23	2.0618	Lichen	Tripartite	Stereocaulon		TEMPERATE	Chile	CHILE	Crater	Crater1	C1								-40.7799	-72.1894	1298				24.5	SURVEY	NATURAL	LABORATORY	20	22.9	0.4	0.4	0.4
845	RD-03	JULY	2017		Crater2-C1-Plot1-Lichen7	23	0.9861	Lichen	Tripartite	Stereocaulon		TEMPERATE	Chile	CHILE	Crater	Crater2	C1								-40.7847	-72.1917	1297				24.1	SURVEY	NATURAL	LABORATORY	20	1013.1	42.6	40.4			1.73157	15.2717	26.4968	19.0881	0.107403
846	RD-42	JULY	2017		Crater2-C2-Plot1-Lichen1	23	0.8613	Lichen	Tripartite	Stereocaulon		TEMPERATE	Chile	CHILE	Crater	Crater2	C2								-40.7844	-72.1906	1300				24.8	SURVEY	NATURAL	LABORATORY	20	122.9	5.7	5.4			1.10557	5.00937	9.5408	9.32329	0.0811412
847	RD-31	JULY	2017		Mocho2-C1-Plot1-Lichen1	23	0.6276	Lichen	Tripartite	Stereocaulon		TEMPERATE	Chile	CHILE	Mocho	Mocho2	C1								-39.9374	-72.0954	1022				24.6	SURVEY	NATURAL	LABORATORY	20	1.9	0.1	0.1	1.6
848	RD-41	JULY	2017		Mocho3-C1-Plot1-Lichen4	23	1.2606	Lichen	Tripartite	Stereocaulon		TEMPERATE	Chile	CHILE	Mocho	Mocho3	C1								-39.9462	-72.0661	1500				24.8	SURVEY	NATURAL	LABORATORY	20	185.9	5.9	5.6			1.18614	6.33021	11.9067	11.1956	0.0960846
849	RD-48	JULY	2017		Puyehue2-C1-Plot1-Lichen7	23	0.6259	Lichen	Tripartite	Stereocaulon		TEMPERATE	Chile	CHILE	Puyehue	Puyehue2	C1								-40.7776	-72.2461	727				24.9	SURVEY	NATURAL	LABORATORY	20	1.7	0.1	0.1	0.6
850	RD-11	JULY	2017		Crater2-C1-Plot1-Lichen9	23	0.7561	Lichen	Bipartite	Sticta	Sticta caulescens	TEMPERATE	Chile	CHILE	Crater	Crater2	C1								-40.7847	-72.1917	1297				24.3	SURVEY	NATURAL	LABORATORY	20	4	0.2	0.2	0.1
851	RD-14	JULY	2017		Crater2-C1-Plot1-Lichen6	23	0.6481	Lichen	Bipartite	Sticta	Sticta goudichaldia	TEMPERATE	Chile	CHILE	Crater	Crater2	C1								-40.7847	-72.1917	1297				24.3	SURVEY	NATURAL	LABORATORY	20	2.7	0.1	0.1	0.1
852	RD-26	JULY	2017		Crater2-C2-Plot1-Lichen4	23	0.461	Lichen	Bipartite	Sticta	Sticta goudichaldia	TEMPERATE	Chile	CHILE	Crater	Crater2	C2								-40.7844	-72.1906	1300				24.5	SURVEY	NATURAL	LABORATORY	20	1.1	0	0	0.1
853	RD-08	JULY	2017		Mocho1-C1-Plot1-Lichen3	23	0.6958	Lichen	Bipartite	Sticta	Sticta hypochra	TEMPERATE	Chile	CHILE	Mocho	Mocho1	C1								-39.934	-72.1059	1172				24.2	SURVEY	NATURAL	LABORATORY	20	4.7	0.2	0.2	0.1
854	RD-24	JULY	2017		Mocho2-C2-Plot1-Lichen5	23	0.4882	Lichen	Bipartite	Sticta	Sticta hypochra	TEMPERATE	Chile	CHILE	Mocho	Mocho2	C2								-39.9367	-72.0967	1009				24.5	SURVEY	NATURAL	LABORATORY	20	1.1	0	0	0.1
855	RD-10	JULY	2017			23	0.6115	Lichen	Bipartite	Sticta	Sticta hypochra	TEMPERATE	Chile	CHILE	Mocho	Mocho1	Between C2 and C3								-39.934	-72.1059	1172				24.2	SURVEY	NATURAL	LABORATORY	20	1.6	0.1	0.1	0.1
857	601	JUNE	2017			23	0.3765	Lichen	Bipartite	Peltigera	Peltigera canina	TEMPERATE	QBC	EASTERN CANADA	Ch	Mt Chagnon		0				MAPLE			45.2719	-72.2712	500				24	SURVEY_2017	NATURAL	T_20	20	2076.4	229.8	220.2	0.3	12.0537		38.0052	55.0779		0.290046
858	602	JUNE	2017			23	0.4361	Lichen	Bipartite	Peltigera	Peltigera canina	TEMPERATE	QBC	EASTERN CANADA	Ch	Mt Chagnon		0				MAPLE			45.2719	-72.2712	500				24	SURVEY_2017	NATURAL	T_20	20	1435	137.1	131.4	0.4	13.5251		16.0429	27.6499		0.321192
859	603	JUNE	2017			23	0.3554	Lichen	Bipartite	Peltigera	Peltigera canina	TEMPERATE	QBC	EASTERN CANADA	Ch	Mt Chagnon		0				MAPLE			45.2719	-72.2712	500				24	SURVEY_2017	NATURAL	T_20	20	1766.8	207.1	198.5		13.1852		21.1163	34.8694		0.213115
860	604	JUNE	2017			23	0.5315	Lichen	Bipartite	Peltigera	Peltigera canina	TEMPERATE	QBC	EASTERN CANADA	Ch	Mt Chagnon		0				MAPLE			45.2719	-72.2712	500		YES		24	SURVEY_2017	NATURAL	T_20	20	1285.7	100.8	96.6	0.3	13.3317		18.9292	31.8327
861	605	JUNE	2017			23	0.3662	Lichen	Bipartite	Peltigera	Peltigera horizontales	TEMPERATE	QBC	EASTERN CANADA	Ch	Mt Chagnon		0				MAPLE			45.2719	-72.2712	500				24	SURVEY_2017	NATURAL	T_20	20	1419.6	161.5	154.8	0.3	12.9561		24.5354	39.403		0.199871
862	606	JUNE	2017			23	0.3101	Lichen	Bipartite	Peltigera	Peltigera horizontales	TEMPERATE	QBC	EASTERN CANADA	Ch	Mt Chagnon		0				MAPLE			45.2719	-72.2712	500		YES		24	SURVEY_2017	NATURAL	T_20	20	1214.5	163.2	156.4	1.5	12.9186		25.0956	40.1222
863	607	JUNE	2017			23	0.5219	Lichen	Bipartite	Peltigera	Peltigera canina	TEMPERATE	QBC	EASTERN CANADA	Ch	Mt Chagnon		0				MAPLE			45.2719	-72.2712	500				24	SURVEY_2017	NATURAL	T_20	20	1666.5	133	127.5	0.6	13.2669		19.8972	33.1905		0.457538
864	608	JUNE	2017			23	0.1434	Lichen	Bipartite	Peltigera	Peltigera neopolydactyla 1	BOREAL	QBC	EASTERN CANADA	I	I-3bis		2							47.9017	-72.9532	288.746				24	PNAS_2019	NATURAL	T_20	20	2138	621.2	595.3	1.5	12.83		26.4175	41.7941		0.10575	Darnajoux et al., 2019 (www.pnas.org/cgi/doi/10.1073/pnas.1913314116)
865	609	JUNE	2017			23	0.2359	Lichen	Bipartite	Peltigera	Peltigera neopolydactyla 4	BOREAL	QBC	EASTERN CANADA	I	I-3		2							47.9017	-72.9532	288.746				24	SURVEY_2017	NATURAL	T_20	20	648.6	114.6	109.8		13.5119		16.2401	27.9423		0.162899
866	610	JUNE	2017			23	0.5137	Lichen	Bipartite	Peltigera	Peltigera canina	BOREAL	QBC	EASTERN CANADA	IV	IV-0		5				SPRUCE			50.2675	-74.2377	383.542				24	PNAS_2019	NATURAL	T_20	20	4360.7	353.7	339	2.7	13.4263		17.5175	29.8126		0.16129	Darnajoux et al., 2019 (www.pnas.org/cgi/doi/10.1073/pnas.1913314116)
867	611	JUNE	2017			23	0.274	Lichen	Bipartite	Peltigera	Peltigera scabrosa 1	BOREAL	QBC	EASTERN CANADA	IV	IV-0		5				SPRUCE			50.2675	-74.2377	383.542		YES		24	PNAS_2019	NATURAL	T_20	20	2276.5	346.2	331.8	30.7	11.863		40.8506	58.0056		0.0426789	Darnajoux et al., 2019 (www.pnas.org/cgi/doi/10.1073/pnas.1913314116)
868	612	JUNE	2017			23	0.4404	Lichen	Bipartite	Peltigera	Peltigera neopolydactyla 1	BOREAL	QBC	EASTERN CANADA	IV	IV-0		5				SPRUCE			50.2675	-74.2377	383.542		YES		24	PNAS_2019	NATURAL	T_20	20	1546.6	146.3	140.2	18.5	11.3731		48.1622	65.0128		0.0330033	Darnajoux et al., 2019 (www.pnas.org/cgi/doi/10.1073/pnas.1913314116)
869	613	JUNE	2017			23	0.3464	Lichen	Bipartite	Peltigera		BOREAL	QBC	EASTERN CANADA	IV	IV-0		5				SPRUCE			50.2675	-74.2377	383.542				24	SURVEY_2017	NATURAL	T_20	20	2194.4	264	253	12.3						0.0632069
870	614	JUNE	2017			23	0.1874	Lichen	Bipartite	Peltigera	Peltigera canina	BOREAL	QBC	EASTERN CANADA	IV	IV-1		5				SPRUCE			50.0519	-73.969	430.599				24	PNAS_2019	NATURAL	T_20	20	1854.5	412.3	395.1	0.6	13.7105		13.2754	23.4392		0.0921659	Darnajoux et al., 2019 (www.pnas.org/cgi/doi/10.1073/pnas.1913314116)
871	615	JUNE	2017			23	0.2373	Lichen	Bipartite	Peltigera	Peltigera neopolydactyla 4	BOREAL	QBC	EASTERN CANADA	IV	IV-1		5				SPRUCE			50.0519	-73.969	430.599		YES		24	PNAS_2019	NATURAL	T_20	20	2483.2	436	417.9	5.4	14.0063		8.86067	16.2789		0.0964737	Darnajoux et al., 2019 (www.pnas.org/cgi/doi/10.1073/pnas.1913314116)
872	616	JUNE	2017			23	0.2833	Lichen	Bipartite	Peltigera	Peltigera degenii	BOREAL	QBC	EASTERN CANADA	IV	IV-1		5				SPRUCE			50.0519	-73.969	430.599				24	SURVEY_2017	NATURAL	T_20	20	3495.7	514.1	492.7	2.9						0.0532623
873	617	JUNE	2017			23	0.3194	Lichen	Bipartite	Peltigera		BOREAL	QBC	EASTERN CANADA	IV	IV-3		5				SPRUCE			50.0673	-73.9705	424.659				24	PNAS_2019	NATURAL	T_20	20	2883.9	376.2	360.5	6	13.1908		21.0321	34.7546		0.0927767	Darnajoux et al., 2019 (www.pnas.org/cgi/doi/10.1073/pnas.1913314116)
874	618	JUNE	2017			23	missing	Lichen	Bipartite	Peltigera	Peltigera scabrosa 1	BOREAL	QBC	EASTERN CANADA	IV	IV-3		5				SPRUCE			50.0673	-73.9705	424.659				24	SURVEY_2017	NATURAL	T_20	20	2819.1	234.925	225.136	1.4	12.8174		26.6057	42.0292
875	619	JUNE	2017			23	0.3087	Lichen	Bipartite	Peltigera	Peltigera scabrosa 1	BOREAL	QBC	EASTERN CANADA	III	IIIter		4				SPRUCE			49.1975	-73.6829	396.604		YES		24	PNAS_2019	NATURAL	T_20	20	1486	200.6	192.2	2.3	13.4895		16.574	28.4352		0.101573	Darnajoux et al., 2019 (www.pnas.org/cgi/doi/10.1073/pnas.1913314116)
876	620	JUNE	2017			23	0.251	Lichen	Bipartite	Peltigera	Peltigera neopolydactyla 1	BOREAL	QBC	EASTERN CANADA	III	IIIter		4				SPRUCE			49.1975	-73.6829	396.604				24	PNAS_2019	NATURAL	T_20	20	3842.9	637.9	611.3	2	12.9053		25.2944	40.376		0.10299	Darnajoux et al., 2019 (www.pnas.org/cgi/doi/10.1073/pnas.1913314116)
877	621	JUNE	2017			23	0.3519	Lichen	Bipartite	Peltigera	Peltigera neopolydactyla 1	BOREAL	QBC	EASTERN CANADA	III	IIIter		4				SPRUCE			49.1975	-73.6829	396.604				24	SURVEY_2017	NATURAL	T_20	20	2274.7	269.3	258.1		12.8415		26.2465	41.5798		0.07
878	622	JUNE	2017			23	0.4768	Lichen	Bipartite	Peltigera	Peltigera occidentalis	BOREAL	QBC	EASTERN CANADA	III	IIIter		4				SPRUCE			49.1975	-73.6829	396.604				24	SURVEY_2017	NATURAL	T_20	20	794.1	69.4	66.5		13.7245		13.067	23.1137		0.0424837
879	623	JUNE	2017			23	0.1881	Lichen	Bipartite	Peltigera	Peltigera scabrosa 1	BOREAL	QBC	EASTERN CANADA	III	IIIbis		4				SPRUCE			49.1899	-73.621	383.638		YES		24	PNAS_2019	NATURAL	T_20	20	1081.5	239.6	229.6	5.8	12.858		25.9998	41.2696			Darnajoux et al., 2019 (www.pnas.org/cgi/doi/10.1073/pnas.1913314116)
880	624	JUNE	2017			23	0.227	Lichen	Bipartite	Peltigera	Peltigera occidentalis	BOREAL	QBC	EASTERN CANADA	III	IIIbis		4				SPRUCE			49.1899	-73.621	383.638		YES		24	PNAS_2019	NATURAL	T_20	20	1489.9	273.5	262.1	8.5	12.5215		31.0221	47.354		0.0486381	Darnajoux et al., 2019 (www.pnas.org/cgi/doi/10.1073/pnas.1913314116)
881	625	JUNE	2017			23	0.111	Lichen	Bipartite	Peltigera	Peltigera scabrosa 1	BOREAL	QBC	EASTERN CANADA	III	III-1		4				SPRUCE			49.213	-73.6483	429.509		YES		24	SURVEY_2017	NATURAL	T_20	20	3268.9	1227.1	1175.9	1.6
882	626	JUNE	2017			23	missing	Lichen	Bipartite	Peltigera	Peltigera didactyla_gr	BOREAL	QBC	EASTERN CANADA	I	I-0		2				SPRUCE			47.885	-72.9916	290.909				24	PNAS_2019	NATURAL	T_20	20	1919.5	159.958	153.293	0.3	12.1014		37.2926	54.3257			Darnajoux et al., 2019 (www.pnas.org/cgi/doi/10.1073/pnas.1913314116)
883	627	JUNE	2017			23	0.372	Lichen	Bipartite	Peltigera	Peltigera horizontales	BOREAL	QBC	EASTERN CANADA	I	I-2		2				SPRUCE			47.8941	-72.9711	310.254				24	PNAS_2019	NATURAL	T_20	20	1624.6	182	174.4	0.3	13.2863		19.6072	32.786		0.133333	Darnajoux et al., 2019 (www.pnas.org/cgi/doi/10.1073/pnas.1913314116)
884	628	JUNE	2017			23	0.3608	Lichen	Bipartite	Peltigera	Peltigera scabrosa 1	BOREAL	QBC	EASTERN CANADA	I	I-3		2				SPRUCE			47.9017	-72.9532	288.746		YES		24	PNAS_2019	NATURAL	T_20	20	1588.6	183.5	175.8	2.6	13.2526		20.1107	33.487		0.0788955	Darnajoux et al., 2019 (www.pnas.org/cgi/doi/10.1073/pnas.1913314116)
885	629	JUNE	2017			23	0.3783	Lichen	Bipartite	Peltigera	Peltigera neopolydactyla 4	BOREAL	QBC	EASTERN CANADA	II	II-1		3				SPRUCE			48.3389	-72.3707	402.812				24	PNAS_2019	NATURAL	T_20	20	2312.2	254.7	244.1	1.4	13.5729		15.3306	26.5855		0.21811	Darnajoux et al., 2019 (www.pnas.org/cgi/doi/10.1073/pnas.1913314116)
886	630	JUNE	2017			23	0.361	Lichen	Bipartite	Peltigera	Peltigera neopolydactyla 4	BOREAL	QBC	EASTERN CANADA	II	II-1		3				SPRUCE			48.3389	-72.3707	402.812		YES		24	PNAS_2019	NATURAL	T_20	20	1304.9	150.6	144.3	3.7	12.3741		33.2225	49.8752		0.115359	Darnajoux et al., 2019 (www.pnas.org/cgi/doi/10.1073/pnas.1913314116)
887	631	JUNE	2017			23	0.6024	Lichen	Bipartite	Peltigera	Peltigera canina	BOREAL	QBC	EASTERN CANADA	II	II-2		3				SPRUCE			48.3383	-72.3702	413.156				24	PNAS_2019	NATURAL	T_20	20	1224.8	84.7	81.2	0.2	13.7172		13.1757	23.2836		0.19802	Darnajoux et al., 2019 (www.pnas.org/cgi/doi/10.1073/pnas.1913314116)
888	632	JUNE	2017			23	0.3096	Lichen	Bipartite	Peltigera		BOREAL	QBC	EASTERN CANADA	II	II-2		3				SPRUCE			48.3383	-72.3702	413.156				24	SURVEY_2017	NATURAL	T_20	20	3006	404.6	387.7	1	14.0373		8.39841	15.4954
889	633	JUNE	2017			23	0.2577	Lichen	Tripartite	Peltigera	Peltigera aphthosa	BOREAL	QBC	EASTERN CANADA	II	II-1		3				SPRUCE			48.3389	-72.3707	402.812				24	SURVEY_2017	NATURAL	T_20	20	2497.2	403.8	386.9		12.8714		25.8005	41.0181		0.204413
890	634	JUNE	2017			23	0.2556	Lichen	Bipartite	Peltigera	Peltigera neopolydactyla 4	BOREAL	QBC	EASTERN CANADA	II	II-2		3				SPRUCE			48.3383	-72.3702	413.156				24	PNAS_2019	NATURAL	T_20	20	1768	288.2	276.2	0.6	12.7673		27.3533	42.9566		0.0982962	Darnajoux et al., 2019 (www.pnas.org/cgi/doi/10.1073/pnas.1913314116)
891	635	JUNE	2017			23	0.109	Lichen	Bipartite	Peltigera		BOREAL	QBC	EASTERN CANADA	II	II-2		3				SPRUCE			48.3383	-72.3702	413.156				24	PNAS_2019	NATURAL	T_20	20	1885.3	720.7	690.6	0.4	13.6493		14.19	24.8533		0.171165	Darnajoux et al., 2019 (www.pnas.org/cgi/doi/10.1073/pnas.1913314116)
892	636	JUNE	2017			23	0.4441	Lichen	Bipartite	Peltigera	Peltigera canina	TEMPERATE	QBC	EASTERN CANADA	VI	VI		1				MAPLE			46.1581	-70.3721	443.443				24	PNAS_2019	NATURAL	T_20	20	3726.6	349.6	335.1	0.6	13.0812		22.6688	36.9593		0.18224	Darnajoux et al., 2019 (www.pnas.org/cgi/doi/10.1073/pnas.1913314116)
893	637	JUNE	2017			23	0.384	Lichen	Bipartite	Peltigera	Peltigera canina	TEMPERATE	QBC	EASTERN CANADA	VI	VI		1				MAPLE			46.1585	-70.3711	439.941				24	SURVEY_2017	NATURAL	T_20	20	3438.2	373.1	357.5	1	13.9914		9.08384	16.6548		1.14977
894	638	JUNE	2017			23	0.321	Lichen	Bipartite	Peltigera		TEMPERATE	QBC	EASTERN CANADA	VI	VI-3		1				MAPLE			46.158	-70.3681	440.046				24	SURVEY_2017	NATURAL	T_20	20	1882.9	244.4	234.2	1.6	14.3366		3.9318	7.56611		0.122679
895	639	JUNE	2017			23	0.4547	Lichen	Bipartite	Peltigera	Peltigera canina	TEMPERATE	QBC	EASTERN CANADA	VI	VI		1				MAPLE			46.1591	-70.3698	443.381				24	PNAS_2019	NATURAL	T_20	20	2264.6	207.5	198.9	0.3	13.2521		20.1172	33.496		0.16193	Darnajoux et al., 2019 (www.pnas.org/cgi/doi/10.1073/pnas.1913314116)
896	640	JUNE	2017			23	0.5171	Lichen	Bipartite	Peltigera	Peltigera canina	TEMPERATE	QBC	EASTERN CANADA	VI	VI		1				MAPLE			46.1591	-70.3696	443.443				24	PNAS_2019	NATURAL	T_20	20	2375.7	191.4	183.5	3.8	13.8073		11.8307	21.1582		0.229961	Darnajoux et al., 2019 (www.pnas.org/cgi/doi/10.1073/pnas.1913314116)
897	641	JUNE	2017			23	0.3823	Lichen	Bipartite	Peltigera	Peltigera canina	TEMPERATE	QBC	EASTERN CANADA	VI	VI		1				MAPLE			46.1601	-70.3681	439.941				24	SURVEY_2017	NATURAL	T_20	20	536	58.4	56	0.9	14.0204		8.65132	15.9249		0.12987
898	642	JUNE	2017			23	0.1562	Lichen	Bipartite	Peltigera	Peltigera didactyla_gr	TEMPERATE	QBC	EASTERN CANADA	VI	VI-2		1				MAPLE			46.1573	-70.3685	442.522		YES		24	PNAS_2019	NATURAL	T_20	20	2039.7	544.1	521.4	0.3	13.938		9.88022	17.9836		0.795077	Darnajoux et al., 2019 (www.pnas.org/cgi/doi/10.1073/pnas.1913314116)
899	643	JUNE	2017			23	0.2911	Lichen	Bipartite	Peltigera	Peltigera neopolydactyla 4	TEMPERATE	QBC	EASTERN CANADA	P	P3		0				MAPLE			45.0239	-71.8977	395		YES		24	SURVEY_2017	NATURAL	T_20	20	3717.6	532.1	509.9	1.5	14.0533		8.15977	15.0884
900	645	JUNE	2017			23	0.3932	Lichen	Bipartite	Peltigera	Peltigera neopolydactyla 4	TEMPERATE	QBC	EASTERN CANADA	P	P2		0				MAPLE			45.0239	-71.8971	430				24	SURVEY_2017	NATURAL	T_20	20	4703.2	498.4	477.6	0.3	11.8131		41.5952	58.7523
901	646	JUNE	2017			23	0.5305	Lichen	Bipartite	Peltigera	Peltigera canina	TEMPERATE	QBC	EASTERN CANADA	P	P2		0				MAPLE			45.0239	-71.8971	430				24	SURVEY_2017	NATURAL	T_20	20	3971.9	312	299	0.3	13.6747		13.8099	24.2684
902	647	JUNE	2017			23	0.4843	Lichen	Tripartite	Peltigera		BOREAL	QBC	EASTERN CANADA	II	II-3bis		3							48.3465	-72.3665	385.427				24	SURVEY_2017	NATURAL	T_20	20	1793.6	154.3	147.9	4.1
903	648	JUNE	2017			23	missing	Lichen	Bipartite	Peltigera	Peltigera neopolydactyla 4	BOREAL	QBC	EASTERN CANADA	II	II-3bis		3							48.3465	-72.3665	385.427				24	PNAS_2019	NATURAL	T_20	20	2593	216.083	207.08	20.4	12.9385		24.7991	39.7425
904	649	JUNE	2017			23	0.3576	Lichen	Bipartite	Peltigera	Peltigera degenii	BOREAL	QBC	EASTERN CANADA	II	II-3		3							48.3467	-72.3685	379.477				24	PNAS_2019	NATURAL	T_20	20	1663.8	193.9	185.8	1.8	12.9417		24.7504	39.6798		0.0839251	Darnajoux et al., 2019 (www.pnas.org/cgi/doi/10.1073/pnas.1913314116)
905	650	JUNE	2017			23	0.1369	Lichen	Bipartite	Peltigera	Peltigera horizontales	BOREAL	QBC	EASTERN CANADA	II	II-2		3							48.3383	-72.3702	413.156				24	PNAS_2019	NATURAL	T_20	20	2536.8	772.1	739.9	3	11.911		40.135	57.2805		0.142384	Darnajoux et al., 2019 (www.pnas.org/cgi/doi/10.1073/pnas.1913314116)
906	651	JUNE	2017			23	0.085	Lichen	Bipartite	Peltigera	Peltigera horizontales	BOREAL	QBC	EASTERN CANADA	II	II-2		3							48.3383	-72.3702	413.156				24	PNAS_2019	NATURAL	T_20	20	4047.9	1984.3	1901.6	1.7	12.9277		24.9602	39.949		0.11	Darnajoux et al., 2019 (www.pnas.org/cgi/doi/10.1073/pnas.1913314116)
907	652	JUNE	2017			23	0.4523	Lichen	Bipartite	Peltigera	Peltigera canina	TEMPERATE	QBC	EASTERN CANADA	VI	VI		1				MAPLE			46.1602	-70.367	437.171				24	PNAS_2019	NATURAL	T_20	20	2441.2	224.9	215.5	1.8	13.5064		16.3229	28.0648		0.101241	Darnajoux et al., 2019 (www.pnas.org/cgi/doi/10.1073/pnas.1913314116)
908	653	JUNE	2017			23	0.435	Lichen	Bipartite	Peltigera	Peltigera canina	TEMPERATE	QBC	EASTERN CANADA	VI	VI-2		1				MAPLE			46.1573	-70.3685	442.522				24	PNAS_2019	NATURAL	T_20	20	2575.8	246.7	236.4	0.3	14.0076		8.84201	16.2474		0.221722	Darnajoux et al., 2019 (www.pnas.org/cgi/doi/10.1073/pnas.1913314116)
909	654	JUNE	2017			23	0.5748	Lichen	Bipartite	Peltigera	Peltigera canina	TEMPERATE	QBC	EASTERN CANADA	VI	VI-2		1				MAPLE			46.1573	-70.3685	442.522				24	PNAS_2019	NATURAL	T_20	20	2304.3	167	160.1	4.5	14.4514		2.21725	4.33832		0.085752	Darnajoux et al., 2019 (www.pnas.org/cgi/doi/10.1073/pnas.1913314116)
910	655	JUNE	2017			23	0.3862	Lichen	Bipartite	Peltigera	Peltigera canina	TEMPERATE	QBC	EASTERN CANADA	VI	VI-1		1				MAPLE			46.1605	-70.3663	421.749				24	PNAS_2019	NATURAL	T_20	20	2680.5	289.2	277.1	0.2	13.9317		9.97508	18.1406		0.432787	Darnajoux et al., 2019 (www.pnas.org/cgi/doi/10.1073/pnas.1913314116)
911	656	JUNE	2017			23	0.2507	Lichen	Bipartite	Peltigera	Peltigera horizontales	BOREAL	QBC	EASTERN CANADA	II	II-2		3							48.3383	-72.3702	413.156				24	SURVEY_2017	NATURAL	T_20	20										0.347913
912	657	JUNE	2017			23	0.453	Lichen	Bipartite	Peltigera	Peltigera scabrosa 1	TEMPERATE	QBC	EASTERN CANADA	VI	VI-1		1				MAPLE			46.1605	-70.3663	421.749				24	PNAS_2019	NATURAL	T_20	20	1656.2	152.3	146	1.3	14.716		-1.73134	-3.5237		0.0765136	Darnajoux et al., 2019 (www.pnas.org/cgi/doi/10.1073/pnas.1913314116)
913	658	JUNE	2017			23	0.2521	Lichen	Bipartite	Peltigera	Peltigera neopolydactyla 4	BOREAL	QBC	EASTERN CANADA	II	II-3		3							48.3467	-72.3685	379.477				24	SURVEY_2017	NATURAL	T_20	20	2100.1	347.1	332.6	2.2	12.3068		34.2265	50.9982		0.0813802
914	659	JUNE	2017			23	0.1455	Lichen	Bipartite	Peltigera	Peltigera canina	TEMPERATE	QBC	EASTERN CANADA	VI	VI-1		1				MAPLE			46.1605	-70.3663	421.749		YES		24	PNAS_2019	NATURAL	T_20	20	1961.3	561.7	538.3	0.4	14.1615		6.54547	12.2867		0.292943	Darnajoux et al., 2019 (www.pnas.org/cgi/doi/10.1073/pnas.1913314116)
915	660	JUNE	2017			23	0.158	Lichen	Bipartite	Peltigera		BOREAL	QBC	EASTERN CANADA	II	II-3bis		3							48.3465	-72.3665	385.427				24	SURVEY_2017	NATURAL	T_20	20	1029.2	271.4	260.1	1.4	14.5418		0.868281	1.72161
916	661	JUNE	2017			23	0.2709	Lichen	Bipartite	Peltigera	Peltigera canina	BOREAL	QBC	EASTERN CANADA	II	II-3		3							48.3467	-72.3685	379.477				24	SURVEY_2017	NATURAL	T_20	20	1159.2	178.3	170.9	0.4	12.4157		32.601	49.1715
917	662	JUNE	2017			23	0.3111	Lichen	Tripartite	Peltigera	Peltigera aphthosa	BOREAL	QBC	EASTERN CANADA	II	II-2		3							48.3383	-72.3702	413.156				24	SURVEY_2017	NATURAL	T_20	20	3422.5	458.4	439.3	0.8	13.1908		21.0332	34.7561		0.110605
918	663	JUNE	2017			23	0.2756	Lichen	Bipartite	Peltigera	Peltigera neopolydactyla 4	BOREAL	QBC	EASTERN CANADA	II	II-3		3							48.3467	-72.3685	379.477				24	SURVEY_2017	NATURAL	T_20	20
919	664	JUNE	2017			23	0.3845	Lichen	Bipartite	Peltigera	Peltigera canina	TEMPERATE	QBC	EASTERN CANADA	VI	VI-0		1				MAPLE			46.1613	-70.3657	425.533				24	PNAS_2019	NATURAL	T_20	20	4621.7	500.8	480	1	14.5495		0.7544	1.4975		0.329561	Darnajoux et al., 2019 (www.pnas.org/cgi/doi/10.1073/pnas.1913314116)
920	665	JUNE	2017			23	0.2545	Lichen	Bipartite	Peltigera	Peltigera canina	BOREAL	QBC	EASTERN CANADA	II	II-3		3							48.3467	-72.3685	379.477		YES		24	PNAS_2019	NATURAL	T_20	20	1260.6	206.4	197.8	0.4	12.6442		29.1908	45.1902		0.350297	Darnajoux et al., 2019 (www.pnas.org/cgi/doi/10.1073/pnas.1913314116)
921	666	JUNE	2017			23	0.4211	Lichen	Bipartite	Peltigera	Peltigera canina	BOREAL	QBC	EASTERN CANADA	II	II-3		3							48.3467	-72.3685	379.477				24	PNAS_2019	NATURAL	T_20	20	3562.6	352.5	337.8	0.3	14.2015		5.94707	11.2265			Darnajoux et al., 2019 (www.pnas.org/cgi/doi/10.1073/pnas.1913314116)
922	667	JUNE	2017			23	0.7065	Lichen	Bipartite	Peltigera	Peltigera canina	BOREAL	QBC	EASTERN CANADA	V	V-0		6							51.0702	-73.0222	391.436				24	SURVEY_2017	NATURAL	T_20	20	4484.6	264.5	253.5	1.1	13.5622		15.4901	26.825		0.465962
923	668	JUNE	2017			23	0.5533	Lichen	Bipartite	Peltigera	Peltigera canina	BOREAL	QBC	EASTERN CANADA	IV	IV-0		5							50.2675	-74.2377	383.542				24	SURVEY_2017	NATURAL	T_20	20	3137	236.2	226.4	1.1	14.1671		6.46052	12.1369		0.540451
924	669	JUNE	2017			23	0.6521	Lichen	Bipartite	Peltigera	Peltigera horizontales	TEMPERATE	QBC	EASTERN CANADA	M	Montreal		0				MAPLE			45.4784	-73.3694	500				24	SURVEY_2017	NATURAL	T_20	20	4528.7	289.4	277.3	0.8	13.5183		16.1446	27.8009		0.570968
925	670	JUNE	2017			23	0.4019	Lichen	Bipartite	Peltigera	Peltigera canina	BOREAL	QBC	EASTERN CANADA	II	II-3		3							48.3465	-72.3665	385.427		NO		24	PNAS_2019	NATURAL	T_20	20	3729.5	386.7	370.5	0.9	13.7727		12.3478	21.9813		0.202703	Darnajoux et al., 2019 (www.pnas.org/cgi/doi/10.1073/pnas.1913314116)
926	671	JUNE	2017			23	0.456	Lichen	Bipartite	Peltigera	Peltigera canina	BOREAL	QBC	EASTERN CANADA	I	I-0		2							47.885	-72.9916	290.909				24	PNAS_2019	NATURAL	T_20	20	3405	311.1	298.2	1.5	13.2992		19.4144	32.5161		0.0682705	Darnajoux et al., 2019 (www.pnas.org/cgi/doi/10.1073/pnas.1913314116)
927	672	JUNE	2017			23	0.2381	Lichen	Bipartite	Peltigera	Peltigera canina	BOREAL	QBC	EASTERN CANADA	IV	IV-0		5							50.2675	-74.2377	383.542				24	SURVEY_2017	NATURAL	T_20	20	517.6	90.6	86.8		13.5867		15.1233	26.2732		0.0505051
928	673	JUNE	2017			23	0.5666	Lichen	Bipartite	Peltigera	Peltigera canina	BOREAL	QBC	EASTERN CANADA	IV	IV-0		5							50.2675	-74.2377	383.542				24	SURVEY_2017	NATURAL	T_20	20	1934	142.2	136.3		14.0607		8.04893	14.8987		0.156042
929	674	JUNE	2017			250	1.28	Lichen	Tripartite	Peltigera	Peltigera aphthosa	BOREAL	QBC	EASTERN CANADA	I	I-3bis		2							47.9017	-72.9532	288.746				24	SURVEY_2017	NATURAL	T_20	20	2251	73.3	70.2		14.2785		4.79883	9.15817		0.188492
930	675	JUNE	2017			250	1.19	Lichen	Bipartite	Peltigera	Peltigera canina	BOREAL	QBC	EASTERN CANADA	IV	IV-3		5							50.0673	-73.9705	424.659				24	SURVEY_2017	NATURAL	T_20	20	2307.9	80.8	77.4	4.9	13.226		20.5074	34.035
931	676	JUNE	2017			250	1.2	Lichen	Bipartite	Peltigera	Peltigera canina	BOREAL	QBC	EASTERN CANADA	V	V-1		6	4						51.1341	-72.8528	467.264		YES		24	TEMP_2017	NATURAL	T_20	20	1579.3	54.8	52.6		13.2007		20.8854	34.5541		0.277062
931	676	JUNE	2017			250	1.2	Lichen	Bipartite	Peltigera	Peltigera canina	BOREAL	QBC	EASTERN CANADA	V	V-1		6							51.1341	-72.8528	467.264		YES		24	SURVEY_2017	NATURAL	T_20	20	1579.3	54.8	52.6		13.2007		20.8854	34.5541		0.277062
932	677	JUNE	2017			250	1.38	Lichen	Tripartite	Peltigera	Peltigera aphthosa	BOREAL	QBC	EASTERN CANADA	IV	IV-2		5	3						50.0523	-73.9687	428.605				24	TEMP_2017	NATURAL	T_20	20	2512.5	75.9	72.7	4.8	14.2131		5.77421	10.918		0.0749186
932	677	JUNE	2017			250	1.38	Lichen	Tripartite	Peltigera	Peltigera aphthosa	BOREAL	QBC	EASTERN CANADA	IV	IV-2		5							50.0523	-73.9687	428.605				24	SURVEY_2017	NATURAL	T_20	20	2512.5	75.9	72.7	4.8	14.2131		5.77421	10.918		0.0749186
933	678	JUNE	2017			250	0.9	Lichen	Bipartite	Peltigera	Peltigera occidentalis	BOREAL	QBC	EASTERN CANADA	V	V-2		6	9						51.1339	-72.853	471.255				24	TEMP_2017	NATURAL	T_20	20	645.4	29.9	28.6		13.3649		18.4349	31.1309
933	678	JUNE	2017			250	0.9	Lichen	Bipartite	Peltigera	Peltigera occidentalis	BOREAL	QBC	EASTERN CANADA	V	V-2		6							51.1339	-72.853	471.255				24	SURVEY_2017	NATURAL	T_20	20	645.4	29.9	28.6		13.3649		18.4349	31.1309
934	679	JUNE	2017			23	0.2232	Lichen	Bipartite	Peltigera	Peltigera neopolydactyla 4	BOREAL	QBC	EASTERN CANADA	I	I-bis		2							47.7642	-72.7747	309.467				24	SURVEY_2017	NATURAL	T_20	20	224.7	41.9	40.2		10.3297		63.7362	77.8523
935	680	JUNE	2017			23	0.6077	Lichen	Bipartite	Peltigera	Peltigera canina	BOREAL	QBC	EASTERN CANADA	II	II-3bis		3							48.3465	-72.3665	385.427				24	PNAS_2019	NATURAL	T_20	20	4948.8	339.3	325.2		12.1203		37.0108	54.0261		0.515532	Darnajoux et al., 2019 (www.pnas.org/cgi/doi/10.1073/pnas.1913314116)
936	681	JUNE	2017			23	0.2181	Lichen	Bipartite	Peltigera	Peltigera horizontales	BOREAL	QBC	EASTERN CANADA	II	II-2		3							48.3383	-72.3702	413.156				24	SURVEY_2017	NATURAL	T_20	20	2847.3	544	521.3		11.7404		42.6806	59.8268		0.146294
937	682	JUNE	2017			23	0.2684	Lichen	Bipartite	Peltigera	Peltigera canina	BOREAL	QBC	EASTERN CANADA	III	III-0		4							49.7434	-74.388	NA		YES		24	PNAS_2019	NATURAL	T_20	20	24783	3847.3	3687		14.0297		8.51196	15.6885			Darnajoux et al., 2019 (www.pnas.org/cgi/doi/10.1073/pnas.1913314116)
938	683	JUNE	2017			23	0.3027	Lichen	Bipartite	Peltigera	Peltigera canina	BOREAL	QBC	EASTERN CANADA	II	II-3bis		3							48.3465	-72.3665	385.427				24	PNAS_2019	NATURAL	T_20	20	7185	989	947.8		12.8815		25.6492	40.8267		0.198939	Darnajoux et al., 2019 (www.pnas.org/cgi/doi/10.1073/pnas.1913314116)
939	684	JUNE	2017			23	0.2307	Lichen	Bipartite	Peltigera	Peltigera degenii	BOREAL	QBC	EASTERN CANADA	II	II-3		3							48.3467	-72.3685	379.477				24	PNAS_2019	NATURAL	T_20	20	9364	1691.2	1620.8		12.6643		28.8908	44.8299		0.196536	Darnajoux et al., 2019 (www.pnas.org/cgi/doi/10.1073/pnas.1913314116)
940	685	JUNE	2017			23	0.2644	Lichen	Bipartite	Peltigera	Peltigera neopolydactyla 4	BOREAL	QBC	EASTERN CANADA	II	II-3		3							48.3467	-72.3685	379.477				24	PNAS_2019	NATURAL	T_20	20	6651	1048.1	1004.5		13.1783		21.2188	35.0091			Darnajoux et al., 2019 (www.pnas.org/cgi/doi/10.1073/pnas.1913314116)
941	686	JUNE	2017			23	0.245	Lichen	Bipartite	Peltigera	Peltigera neopolydactyla 4	BOREAL	QBC	EASTERN CANADA	II	II-2		3							48.3383	-72.3702	413.156				24	PNAS_2019	NATURAL	T_20	20	10753	1828.7	1752.5		12.8681		25.8489	41.0792			Darnajoux et al., 2019 (www.pnas.org/cgi/doi/10.1073/pnas.1913314116)
942	687	JUNE	2017			23	0.439	Lichen	Bipartite	Peltigera	Peltigera neopolydactyla 4	BOREAL	QBC	EASTERN CANADA	II	II-0		3							48.0288	-72.3729	389.106				24	PNAS_2019	NATURAL	T_20	20	11232	1066.1	1021.6		13.0987		22.4069	36.6105		0.153231	Darnajoux et al., 2019 (www.pnas.org/cgi/doi/10.1073/pnas.1913314116)
943	688	JUNE	2017			23	0.2998	Lichen	Bipartite	Peltigera	Peltigera canina	BOREAL	QBC	EASTERN CANADA	II	II-3		3							48.3467	-72.3685	379.477				24	PNAS_2019	NATURAL	T_20	20	3660	508.7	487.5		12.5809		30.1357	46.3143		0.152217	Darnajoux et al., 2019 (www.pnas.org/cgi/doi/10.1073/pnas.1913314116)
944	691	JUNE	2017			23		Lichen	Tripartite	Peltigera	Peltigera leucophlebia	BOREAL	QBC	EASTERN CANADA	II	II-3		3							48.3467	-72.3685	379.477		NO		24	SURVEY_2017	NATURAL	T_20	20	307.8	25.65	24.5812		13.5849		15.1513	26.3154		0.0612508
945	696	JUNE	2017			23	0.2162	Lichen	Bipartite	Peltigera	Peltigera degenii	BOREAL	QBC	EASTERN CANADA	II	II-3bis		3							48.3465	-72.3665	385.427				24	SURVEY_2017	NATURAL	T_20	20	2208.3	425.6	407.9		13.2224		20.5609	34.1088		0.165344
946	700	JUNE	2017			250	1.03	Lichen	Bipartite	Peltigera	Peltigera canina	BOREAL	QBC	EASTERN CANADA	I	I-1		2							47.894	-72.9709	296.116				24	PNAS_2019	NATURAL	T_20	20	3758.8	152.1	145.7	3.1	13.5075		16.306	28.0399		0.111402	Darnajoux et al., 2019 (www.pnas.org/cgi/doi/10.1073/pnas.1913314116)
947	702	JUNE	2017		702	250	1.27	Lichen	Bipartite	Peltigera	Peltigera scabrosa 1	BOREAL	QBC	EASTERN CANADA	I	I-3		2	8						47.9017	-72.9532	288.746				24	TEMP_2017	NATURAL	T_20	20	1488.7	48.8	46.8		13.5018		16.3908	28.1652		0.132343
947	702	JUNE	2017			250	1.27	Lichen	Bipartite	Peltigera	Peltigera scabrosa 1	BOREAL	QBC	EASTERN CANADA	I	I-3		2							47.9017	-72.9532	288.746				24	SURVEY_2017	NATURAL	T_20	20	1488.7	48.8	46.8		13.5018		16.3908	28.1652		0.132343
948	709	JUNE	2017			250	0.48	Lichen	Bipartite	Peltigera	Peltigera degenii	BOREAL	QBC	EASTERN CANADA	IV	IV-1		5							50.0519	-73.969	430.599		YES		24	SURVEY_2017	NATURAL	T_20	20	1007.1	87.4	83.8	1.2	14.0111		8.78956	16.1588		0.108911
949	710	JUNE	2017			250		Lichen	Bipartite	Peltigera		BOREAL	QBC	EASTERN CANADA	IV	IV-2		5							50.0523	-73.9687	428.605				24	SURVEY_2017	NATURAL	T_20	20	1925.8	40.1208	417.925	2.5	14.115		7.23856	13.4999		0.0884666
950	711	JUNE	2017		711	250	1.24	Lichen	Tripartite	Peltigera	Peltigera aphthosa	BOREAL	QBC	EASTERN CANADA	IV	IV-3		5	7						50.0673	-73.9705	424.659		YES		24	TEMP_2017	NATURAL	T_20	20	448.7	15.1	14.5		14.421		2.67168	5.20431		0.0909682
950	711	JUNE	2017			250	1.24	Lichen	Tripartite	Peltigera	Peltigera aphthosa	BOREAL	QBC	EASTERN CANADA	IV	IV-3		5							50.0673	-73.9705	424.659		YES		24	SURVEY_2017	NATURAL	T_20	20	448.7	15.1	14.5		14.421		2.67168	5.20431		0.0909682
951	712	JUNE	2017			250	0.92	Lichen	Tripartite	Peltigera	Peltigera aphthosa	BOREAL	QBC	EASTERN CANADA	V	V-1		6							51.1341	-72.8528	467.264				24	SURVEY_2017	NATURAL	T_20	20	1272.1	57.6	55.2		14.1468		6.76387	12.6707		0.148613
952	713	JUNE	2017			250	0.89	Lichen	Tripartite	Peltigera	Peltigera aphthosa	BOREAL	QBC	EASTERN CANADA	V	V-2		6							51.1339	-72.853	471.255				24	SURVEY_2017	NATURAL	T_20	20	167.7	7.8	7.5		13.3348		18.8833	31.7678		0.232634
953	715	JUNE	2017			250	2.08	Lichen	Bipartite	Peltigera	Peltigera horizontales	TEMPERATE	QBC	EASTERN CANADA	VI	VI-2		1				MAPLE			46.1573	-70.3685	442.522		YES		24	SURVEY_2017	NATURAL	T_20	20	2131.9	42.7	40.9	1.3	13.6568		14.0778	24.6811		0.243261
954	716	JUNE	2017			23	0.2761	Lichen	Bipartite	Peltigera	Peltigera neopolydactyla 4	TEMPERATE	QBC	EASTERN CANADA	VI	VI-3		1				MAPLE			46.158	-70.3681	440.046				24	SURVEY_2017	NATURAL	T_20	20	3357.5	506.7	485.6							0.344262
955	633b	JUNE	2017			250		Lichen	Bipartite	Peltigera	Peltigera neopolydactyla 4	BOREAL	QBC	EASTERN CANADA	II	II-1		3							48.3389	-72.3707	402.812				24	SURVEY_2017	NATURAL	T_20	20
956	701a	JUNE	2017			250	1.47	Lichen	Tripartite	Peltigera	Peltigera aphthosa	BOREAL	QBC	EASTERN CANADA	I	I-2		2							47.8941	-72.9711	310.254				24	SURVEY_2017	NATURAL	T_20	20	1164.9	33	31.6		14.1305		7.00708	13.0965		0.0986193
957	701b	JUNE	2017			250	1.43	Lichen	Bipartite	Peltigera	Peltigera neopolydactyla 4	BOREAL	QBC	EASTERN CANADA	I	I-2		2							47.8941	-72.9711	310.254				24	SURVEY_2017	NATURAL	T_20	20	2453.3	71.5	68.5	2.5	13.3002		19.4003	32.4963		0.114905
958	703a	JUNE	2017			250	1.95	Lichen	Tripartite	Peltigera	Peltigera aphthosa	BOREAL	QBC	EASTERN CANADA	II	II-1		3	6						48.3389	-72.3707	402.812				24	TEMP_2017	NATURAL	T_20	20	1212.5	25.9	24.8		13.6442		14.2662	24.9701		0.157658
958	703a	JUNE	2017			250	1.95	Lichen	Tripartite	Peltigera	Peltigera aphthosa	BOREAL	QBC	EASTERN CANADA	II	II-1		3							48.3389	-72.3707	402.812				24	SURVEY_2017	NATURAL	T_20	20	1212.5	25.9	24.8		13.6442		14.2662	24.9701		0.157658
959	703b	JUNE	2017			250	1.28	Lichen	Bipartite	Peltigera	Peltigera neopolydactyla 4	BOREAL	QBC	EASTERN CANADA	II	II-1		3							48.3389	-72.3707	402.812		YES		24	SURVEY_2017	NATURAL	T_20	20	995.2	32.4	31		12.9842		24.1158	38.8602		0.264725
960	704a	JUNE	2017			250	0.84	Lichen	Tripartite	Peltigera	Peltigera aphthosa	BOREAL	QBC	EASTERN CANADA	II	II-2		3							48.3383	-72.3702	413.156				24	SURVEY_2017	NATURAL	T_20	20	881.1	43.7	41.9		13.5957		14.9901	26.072		0.125402
961	704b	JUNE	2017			250	0.98	Lichen	Bipartite	Peltigera	Peltigera neopolydactyla 4	BOREAL	QBC	EASTERN CANADA	II	II-2		3							48.3383	-72.3702	413.156		YES		24	SURVEY_2017	NATURAL	T_20	20	670.4	28.5	27.3		12.8785		25.6934	40.8826		0.239031
962	705a	JUNE	2017			250	1.28	Lichen	Tripartite	Peltigera	Peltigera aphthosa	BOREAL	QBC	EASTERN CANADA	II	II-3		3	2						48.3467	-72.3685	379.477				24	TEMP_2017	NATURAL	T_20	20	1517.5	49.4	47.3	2	14.0653		7.98042	14.7812		0.0708763
962	705a	JUNE	2017			250	1.28	Lichen	Tripartite	Peltigera	Peltigera aphthosa	BOREAL	QBC	EASTERN CANADA	II	II-3		3							48.3467	-72.3685	379.477				24	SURVEY_2017	NATURAL	T_20	20	1517.5	49.4	47.3	2	14.0653		7.98042	14.7812		0.0708763
963	705b	JUNE	2017			250	0.84	Lichen	Bipartite	Peltigera	Peltigera neopolydactyla 4	BOREAL	QBC	EASTERN CANADA	II	II-3		3							48.3467	-72.3685	379.477				24	SURVEY_2017	NATURAL	T_20	20	975.1	48.4	46.4	1.1	13.4135		17.7089	30.0893		0.113415
964	706a	JUNE	2017			250		Lichen	Tripartite	Peltigera	Peltigera aphthosa	BOREAL	QBC	EASTERN CANADA	III	III-1		4							49.213	-73.6483	429.509				24	SURVEY_2017	NATURAL	T_20	20	420.4	8.75833	91.2326		13.4648		16.9439	28.9779		0.0698603
965	706b	JUNE	2017			250	0.48	Lichen	Bipartite	Peltigera		BOREAL	QBC	EASTERN CANADA	III	III-1		4							49.213	-73.6483	429.509				24	PNAS_2019	NATURAL	T_20	20	402.2	34.9	33.5		13.2394		20.308	33.7601		0.0884666	Darnajoux et al., 2019 (www.pnas.org/cgi/doi/10.1073/pnas.1913314116)
966	707a	JUNE	2017			250	1.93	Lichen	Tripartite	Peltigera	Peltigera aphthosa	BOREAL	QBC	EASTERN CANADA	III	III-2		4	10						49.2126	-73.6487	419.26		YES		24	TEMP_2017	NATURAL	T_20	20	645.4	13.9	13.4		13.5437		15.7651	27.2364		0.065445
966	707a	JUNE	2017			250	1.93	Lichen	Tripartite	Peltigera	Peltigera aphthosa	BOREAL	QBC	EASTERN CANADA	III	III-2		4							49.2126	-73.6487	419.26		YES		24	SURVEY_2017	NATURAL	T_20	20	645.4	13.9	13.4		13.5437		15.7651	27.2364		0.065445
967	707b	JUNE	2017			250	1.7	Lichen	Bipartite	Peltigera	Peltigera malacea	BOREAL	QBC	EASTERN CANADA	III	III-2		4	1						49.2126	-73.6487	419.26		YES		24	TEMP_2017	NATURAL	T_20	20	103.4	2.5	2.4		13.4852		16.639	28.5308		0.0627063
967	707b	JUNE	2017			250	1.7	Lichen	Bipartite	Peltigera	Peltigera malacea	BOREAL	QBC	EASTERN CANADA	III	III-2		4							49.2126	-73.6487	419.26		YES		24	SURVEY_2017	NATURAL	T_20	20	103.4	2.5	2.4		13.4852		16.639	28.5308		0.0627063
968	708a	JUNE	2017			250	1.61	Lichen	Tripartite	Peltigera	Peltigera aphthosa	BOREAL	QBC	EASTERN CANADA	III	III-3		4							49.2123	-73.6453	421.296		YES		24	SURVEY_2017	NATURAL	T_20	20	937	24.2	23.2	3.8	12.4041		32.7753	49.3696		0.0550518
969	708b	JUNE	2017			250	1.98	Lichen	Bipartite	Peltigera	Peltigera scabrosa 1	BOREAL	QBC	EASTERN CANADA	III	III-3		4							49.2123	-73.6453	421.296				24	SURVEY_2017	NATURAL	T_20	20	459	9.7	9.3		14.0366		8.40848	15.5126		0.0684039
970	CS_716	JUNE	2017			23	0.2761	Lichen	Bipartite	Peltigera	Peltigera neopolydactyla 4	TEMPERATE	QBC	EASTERN CANADA	VI	VI-3		1				MAPLE			46.158	-70.3681	440.046		0		24	SURVEY_2017	NATURAL	T_20	20	3357.5	506.7	485.6		13.6934		13.5317	23.8377		0.344262
971	CS_706a	JUNE	2017			23	0.2769	Lichen	Tripartite	Peltigera	Peltigera aphthosa	BOREAL	QBC	EASTERN CANADA	III	III-1		4							49.213	-73.6483	429.509		0		24	SURVEY_2017	NATURAL	T_20	20	1651	248.4	238.1		11.2779		49.583	66.2949		0.0698603
972	CS_706b	JUNE	2017			23	0.1554	Lichen	Bipartite	Peltigera		BOREAL	QBC	EASTERN CANADA	III	III-1		4							49.213	-73.6483	429.509		0		24	SURVEY_2017	NATURAL	T_20	20	3815	1022.9	980.3		13.2021		20.8639	34.5246		0.0884666
973	CS_707a	JUNE	2017			23	0.3429	Lichen	Tripartite	Peltigera	Peltigera aphthosa	BOREAL	QBC	EASTERN CANADA	III	III-2		4							49.2126	-73.6487	419.26		YES		24	SURVEY_2017	NATURAL	T_20	20	1215	147.6	141.5		12.3628		33.3911	50.0649		0.065445
974	CS_707b	JUNE	2017			23	0.2888	Lichen	Bipartite	Peltigera	Peltigera malacea	BOREAL	QBC	EASTERN CANADA	III	III-2		4							49.2126	-73.6487	419.26		YES		24	SURVEY_2017	NATURAL	T_20	20	106	15.3	14.7		13.506		16.3289	28.0736		0.0627063
975	CS_708a	JUNE	2017			23	0.3081	Lichen	Tripartite	Peltigera	Peltigera aphthosa	BOREAL	QBC	EASTERN CANADA	III	III-3		4							49.2123	-73.6453	421.296		YES		24	SURVEY_2017	NATURAL	T_20	20	1371	185.4	177.7		12.9744		24.2627	39.0506		0.0550518
976	CS_708b	JUNE	2017			23	0.3569	Lichen	Bipartite	Peltigera	Peltigera scabrosa 1	BOREAL	QBC	EASTERN CANADA	III	III-3		4							49.2123	-73.6453	421.296		0		24	SURVEY_2017	NATURAL	T_20	20	140.8	16.4	15.8		10.1059		67.0757	80.2938		0.0684039
979	1	MAY	2016			23		Lichen	Bipartite	Peltigera		BOREAL	QBC	EASTERN CANADA	III	I	I-1							GROUND	49.213	-73.6483	429.509				24	PNAS_2019	NATURAL	IN SITU	18	643	97.4242	93.3648	2.6	14.0225		8.61946	15.8709		0.618263	Darnajoux et al., 2019 (www.pnas.org/cgi/doi/10.1073/pnas.1913314116)
980	2	MAY	2016			23		Lichen	Bipartite	Peltigera		BOREAL	QBC	EASTERN CANADA	III	I	I-2							GROUND	49.213	-73.6483	429.509				24	PNAS_2019	NATURAL	IN SITU	18	1439		393.3	6.5	13.8343		11.429	20.5135		0.238339	Darnajoux et al., 2019 (www.pnas.org/cgi/doi/10.1073/pnas.1913314116)
981	3	MAY	2016			23		Lichen	Tripartite	Peltigera	Peltigera aphthosa	BOREAL	QBC	EASTERN CANADA	III	I	I-2							GROUND	49.213	-73.6483	429.509				24	PNAS_2019	NATURAL	IN SITU	18	1294		257	2.5	14.7264		-1.88676	-3.84609		0.159527	Darnajoux et al., 2019 (www.pnas.org/cgi/doi/10.1073/pnas.1913314116)
982	4	JUNE	2016			23		Lichen	Tripartite	Peltigera	Peltigera aphthosa	BOREAL	QBC	EASTERN CANADA	III	I	I-1							GROUND	49.213	-73.6483	429.509				24	PNAS_2019	NATURAL	IN SITU	13	155		32.7	1.5	12.3045		34.2609	51.0363		0.102288	Darnajoux et al., 2019 (www.pnas.org/cgi/doi/10.1073/pnas.1913314116)
983	5	JUNE	2016			23		Lichen	Bipartite	Peltigera		BOREAL	QBC	EASTERN CANADA	III	I	I-2							GROUND	49.213	-73.6483	429.509				24	PNAS_2019	NATURAL	IN SITU	13	1775		348.7	13.9	12.0121		38.6249	55.7258		0.121501	Darnajoux et al., 2019 (www.pnas.org/cgi/doi/10.1073/pnas.1913314116)
984	6	JUNE	2016			23		Lichen	Bipartite	Peltigera		BOREAL	QBC	EASTERN CANADA	III	I	I-2							GROUND	49.213	-73.6483	429.509				24	PNAS_2019	NATURAL	IN SITU	13	2052		495.8	13.9	13.7145		13.2171	23.3482		0.114058	Darnajoux et al., 2019 (www.pnas.org/cgi/doi/10.1073/pnas.1913314116)
985	7	JUNE	2016			23		Lichen	Bipartite	Peltigera		BOREAL	QBC	EASTERN CANADA	III	I	I-3							GROUND	49.213	-73.6483	429.509				24	PNAS_2019	NATURAL	IN SITU	13	837		279.4	3.9	14.2458		5.28715	10.0433		0.121604	Darnajoux et al., 2019 (www.pnas.org/cgi/doi/10.1073/pnas.1913314116)
986	8	JULY	2016			23		Lichen	Tripartite	Peltigera	Peltigera aphthosa	BOREAL	QBC	EASTERN CANADA	III	I	I-1							GROUND	49.213	-73.6483	429.509				24	SURVEY_2017	NATURAL	IN SITU	15	2080		327.6	7.4						0.0599239
987	9	JULY	2016			23		Lichen	Tripartite	Peltigera	Peltigera aphthosa	BOREAL	QBC	EASTERN CANADA	III	I	I-1							GROUND	49.213	-73.6483	429.509				24	PNAS_2019	NATURAL	IN SITU	15	2292		478.8	2.2	13.8301		11.4913	20.6138		0.0770218	Darnajoux et al., 2019 (www.pnas.org/cgi/doi/10.1073/pnas.1913314116)
988	10	JULY	2016			23		Lichen	Bipartite	Peltigera		BOREAL	QBC	EASTERN CANADA	III	I	I-2							GROUND	49.213	-73.6483	429.509				24	SURVEY_2017	NATURAL	IN SITU	15	1153		337.9	7.7						0.0450161
989	11	JULY	2016			23		Lichen	Bipartite	Peltigera		BOREAL	QBC	EASTERN CANADA	III	I	I-2							GROUND	49.213	-73.6483	429.509				24	PNAS_2019	NATURAL	IN SITU	15	730		320.8	4.6	11.8884		40.4711	57.622		0.0675587	Darnajoux et al., 2019 (www.pnas.org/cgi/doi/10.1073/pnas.1913314116)
990	12	JULY	2016			23		Lichen	Bipartite	Peltigera		BOREAL	QBC	EASTERN CANADA	III	I	I-3							GROUND	49.213	-73.6483	429.509				24	PNAS_2019	NATURAL	IN SITU	15	730		225.7	5.3	11.5375		45.7089	62.74		0.0696452	Darnajoux et al., 2019 (www.pnas.org/cgi/doi/10.1073/pnas.1913314116)
991	13	AUGUST	2016			23		Lichen	Tripartite	Peltigera	Peltigera aphthosa	BOREAL	QBC	EASTERN CANADA	III	I	I-1							GROUND	49.213	-73.6483	429.509				24	PNAS_2019	NATURAL	IN SITU	26	1831		761.5	8.5	11.5707		45.2131	62.2714		0.0290291	Darnajoux et al., 2019 (www.pnas.org/cgi/doi/10.1073/pnas.1913314116)
992	14	AUGUST	2016			23		Lichen	Tripartite	Peltigera	Peltigera aphthosa	BOREAL	QBC	EASTERN CANADA	III	I	I-1							GROUND	49.213	-73.6483	429.509				24	PNAS_2019	NATURAL	IN SITU	26	1425		620	1.3	11.731		42.8209	59.9645			Darnajoux et al., 2019 (www.pnas.org/cgi/doi/10.1073/pnas.1913314116)
993	15	AUGUST	2016			23		Lichen	Bipartite	Peltigera		BOREAL	QBC	EASTERN CANADA	III	I	I-2							GROUND	49.213	-73.6483	429.509				24	PNAS_2019	NATURAL	IN SITU	26	1546		613.9	13.6	10.7848		56.943	72.5652		0.0531646	Darnajoux et al., 2019 (www.pnas.org/cgi/doi/10.1073/pnas.1913314116)
994	16	AUGUST	2016			23		Lichen	Bipartite	Peltigera		BOREAL	QBC	EASTERN CANADA	III	I	I-2							GROUND	49.213	-73.6483	429.509				24	PNAS_2019	NATURAL	IN SITU	26	1760		706.3	13.8	11.5584		45.3964	62.445		0.0381166	Darnajoux et al., 2019 (www.pnas.org/cgi/doi/10.1073/pnas.1913314116)
995	17	AUGUST	2016			23		Lichen	Bipartite	Peltigera		BOREAL	QBC	EASTERN CANADA	III	I	I-3							GROUND	49.213	-73.6483	429.509				24	PNAS_2019	NATURAL	IN SITU	26	1085		436.8	11.2	10.6471		58.9978	74.2121		0.0362826	Darnajoux et al., 2019 (www.pnas.org/cgi/doi/10.1073/pnas.1913314116)
996	18	AUGUST	2016			23		Lichen	Tripartite	Peltigera	Peltigera aphthosa	BOREAL	QBC	EASTERN CANADA	III	I	I-3							GROUND	49.213	-73.6483	429.509				24	PNAS_2019	NATURAL	IN SITU	26	2055		748.6	4.6	12.638		29.2828	45.3004		0.0445357	Darnajoux et al., 2019 (www.pnas.org/cgi/doi/10.1073/pnas.1913314116)
997	19	SEPTEMBER	2016			23		Lichen	Tripartite	Peltigera	Peltigera aphthosa	BOREAL	QBC	EASTERN CANADA	III	I	I-1							GROUND	49.213	-73.6483	429.509				24	PNAS_2019	NATURAL	IN SITU	10.5	1915		382.2	7.2	11.5326		45.7824	62.8092		0.0524142	Darnajoux et al., 2019 (www.pnas.org/cgi/doi/10.1073/pnas.1913314116)
998	20	SEPTEMBER	2016			23		Lichen	Tripartite	Peltigera	Peltigera aphthosa	BOREAL	QBC	EASTERN CANADA	III	I	I-1							GROUND	49.213	-73.6483	429.509				24	PNAS_2019	NATURAL	IN SITU	10.5	718		230.6	0.6	12.2595		34.9329	51.7782		0.0581994	Darnajoux et al., 2019 (www.pnas.org/cgi/doi/10.1073/pnas.1913314116)
999	21	SEPTEMBER	2016			23		Lichen	Bipartite	Peltigera		BOREAL	QBC	EASTERN CANADA	III	I	I-1			OPEN				GROUND	49.213	-73.6483	429.509				24	PNAS_2019	NATURAL	IN SITU	10.5	1477		330.5	6.1	10.1743		66.055	79.558		0.0483344	Darnajoux et al., 2019 (www.pnas.org/cgi/doi/10.1073/pnas.1913314116)
1000	22	SEPTEMBER	2016			23		Lichen	Bipartite	Peltigera		BOREAL	QBC	EASTERN CANADA	III	I	I-2							GROUND	49.213	-73.6483	429.509				24	PNAS_2019	NATURAL	IN SITU	10.5	795		283.9	4.5	10.7244		57.8441	73.2927		0.060558	Darnajoux et al., 2019 (www.pnas.org/cgi/doi/10.1073/pnas.1913314116)
1001	23	SEPTEMBER	2016			23		Lichen	Bipartite	Peltigera		BOREAL	QBC	EASTERN CANADA	III	I	I-2							GROUND	49.213	-73.6483	429.509				24	PNAS_2019	NATURAL	IN SITU	10.5	1543		294.9	8.6	10.4576		61.8266	76.4109		0.0593329	Darnajoux et al., 2019 (www.pnas.org/cgi/doi/10.1073/pnas.1913314116)
1002	24	SEPTEMBER	2016			23		Lichen	Bipartite	Peltigera		BOREAL	QBC	EASTERN CANADA	III	I	I-3							GROUND	49.213	-73.6483	429.509				24	PNAS_2019	NATURAL	IN SITU	10.5	1127		373.5	6.8	10.1981		65.7004	79.3002		0.0335325	Darnajoux et al., 2019 (www.pnas.org/cgi/doi/10.1073/pnas.1913314116)
1003	25	SEPTEMBER	2016			23		Lichen	Tripartite	Peltigera	Peltigera aphthosa	BOREAL	QBC	EASTERN CANADA	III	I	I-3							GROUND	49.213	-73.6483	429.509				24	PNAS_2019	NATURAL	IN SITU	10.5	557		149	1.2	10.5745		60.0816	75.0638		0.0474476	Darnajoux et al., 2019 (www.pnas.org/cgi/doi/10.1073/pnas.1913314116)
1004	26	JULY	2016			23		Lichen	Bipartite	Peltigera		BOREAL	QBC	EASTERN CANADA	III	I	I-2							GROUND	49.213	-73.6483	429.509				24	PNAS_2019	NATURAL	IN SITU	24	1887		557.4	12.7	11.0205		53.4253	69.6434			Darnajoux et al., 2019 (www.pnas.org/cgi/doi/10.1073/pnas.1913314116)
1005	27	JULY	2016			23		Lichen	Tripartite	Peltigera	Peltigera aphthosa	BOREAL	QBC	EASTERN CANADA	III	I	I-2							GROUND	49.213	-73.6483	429.509				24	SURVEY_2017	NATURAL	IN SITU	24	2467		501.5	1.4	13.6109		14.763	25.7278
1006	28	JULY	2016			23		Lichen	Tripartite	Peltigera	Peltigera aphthosa	BOREAL	QBC	EASTERN CANADA	III	I	I-1							GROUND	49.213	-73.6483	429.509				24	PNAS_2019	NATURAL	IN SITU	24	2251		678.5	1.9	12.7304		27.9052	43.6342			Darnajoux et al., 2019 (www.pnas.org/cgi/doi/10.1073/pnas.1913314116)
1007	29	JULY	2016			23		Lichen	Tripartite	Peltigera	Peltigera aphthosa	BOREAL	QBC	EASTERN CANADA	III	I	I-1							GROUND	49.213	-73.6483	429.509				24	PNAS_2019	NATURAL	IN SITU	24	597		376.5	0.5	12.8131		26.6698	42.1091			Darnajoux et al., 2019 (www.pnas.org/cgi/doi/10.1073/pnas.1913314116)
1008	30	JULY	2016			23		Lichen	Bipartite	Peltigera		BOREAL	QBC	EASTERN CANADA	III	I	I-2							GROUND	49.213	-73.6483	429.509				24	PNAS_2019	NATURAL	IN SITU	24	3769		922.2	15.5	11.8314		41.3227	58.4799			Darnajoux et al., 2019 (www.pnas.org/cgi/doi/10.1073/pnas.1913314116)
1009	31	JULY	2016			23		Lichen	Bipartite	Peltigera		BOREAL	QBC	EASTERN CANADA	III	I	I-2							GROUND	49.213	-73.6483	429.509				24	PNAS_2019	NATURAL	IN SITU	24	3827		1026.8	26.4	11.5375		45.7095	62.7406			Darnajoux et al., 2019 (www.pnas.org/cgi/doi/10.1073/pnas.1913314116)
1010	32	JULY	2016			23		Lichen	Bipartite	Peltigera		BOREAL	QBC	EASTERN CANADA	III	I	I-3							GROUND	49.213	-73.6483	429.509				24	PNAS_2019	NATURAL	IN SITU	24	907		315.9	3.7	12.1803		36.1142	53.0646			Darnajoux et al., 2019 (www.pnas.org/cgi/doi/10.1073/pnas.1913314116)
1011	33	JULY	2016			23		Lichen	Tripartite	Peltigera	Peltigera aphthosa	BOREAL	QBC	EASTERN CANADA	III	I	I-1							GROUND	49.213	-73.6483	429.509				24	PNAS_2019	NATURAL	IN SITU	24	1543		603.8	1.3	12.5602		30.4448	46.6784			Darnajoux et al., 2019 (www.pnas.org/cgi/doi/10.1073/pnas.1913314116)
1012	34	JULY	2016			23		Lichen	Tripartite	Peltigera	Peltigera aphthosa	BOREAL	QBC	EASTERN CANADA	III	I	I-1							GROUND	49.213	-73.6483	429.509				24	PNAS_2019	NATURAL	IN SITU	24	1303		530.6	1.2	12.4904		31.4872	47.8939			Darnajoux et al., 2019 (www.pnas.org/cgi/doi/10.1073/pnas.1913314116)
1013	35	JULY	2016			23		Lichen	Tripartite	Peltigera	Peltigera aphthosa	BOREAL	QBC	EASTERN CANADA	III	I	I-1							GROUND	49.213	-73.6483	429.509				24	PNAS_2019	NATURAL	IN SITU	24	835		341.9	0.7	12.5002		31.3404	47.724			Darnajoux et al., 2019 (www.pnas.org/cgi/doi/10.1073/pnas.1913314116)
1014	36	JULY	2016			23		Lichen	Bipartite	Peltigera		BOREAL	QBC	EASTERN CANADA	III	I	I-2							GROUND	49.213	-73.6483	429.509				24	SURVEY_2017	NATURAL	IN SITU	22	2354		831.5	17.4	11.3016		49.2301	65.9788
1015	37	JULY	2016			23		Lichen	Tripartite	Peltigera	Peltigera aphthosa	BOREAL	QBC	EASTERN CANADA	III	I	I-2							GROUND	49.213	-73.6483	429.509				24	SURVEY_2017	NATURAL	IN SITU	22	1972		701.9	1.5	14.036		8.41842	15.5295
1016	38	JULY	2016			23		Lichen	Tripartite	Peltigera	Peltigera aphthosa	BOREAL	QBC	EASTERN CANADA	III	I	I-2							GROUND	49.213	-73.6483	429.509				24	SURVEY_2017	NATURAL	IN SITU	22	3120		594.8	8.5	12.8971		25.4159	40.5306
1017	39	JULY	2016			23		Lichen	Tripartite	Peltigera	Peltigera aphthosa	BOREAL	QBC	EASTERN CANADA	III	I	I-2							GROUND	49.213	-73.6483	429.509				24	SURVEY_2017	NATURAL	IN SITU	22	842		428.9	1.5	13.4084		17.7851	30.1992
1018	40	JULY	2016			23		Lichen	Bipartite	Peltigera		BOREAL	QBC	EASTERN CANADA	III	I	I-2							GROUND	49.213	-73.6483	429.509				24	SURVEY_2017	NATURAL	IN SITU	22	2539		665.5	12.4	12.6311		29.3869	45.4248
1019	41	JULY	2016			23		Lichen	Bipartite	Peltigera		BOREAL	QBC	EASTERN CANADA	III	I	I-2							GROUND	49.213	-73.6483	429.509				24	SURVEY_2017	NATURAL	IN SITU	22	2995		716.6	16.3	12.2904		34.4714	51.2695
1020	42	JULY	2016			23		Lichen	Bipartite	Peltigera		BOREAL	QBC	EASTERN CANADA	III	I	I-2							GROUND	49.213	-73.6483	429.509				24	SURVEY_2017	NATURAL	IN SITU	22	462		231	1.8	13.3948		17.9878	30.4909
1021	43	JULY	2016			23		Lichen	Tripartite	Peltigera	Peltigera aphthosa	BOREAL	QBC	EASTERN CANADA	III	I	I-1							GROUND	49.213	-73.6483	429.509				24	SURVEY_2017	NATURAL	IN SITU	24	1603		266	6.2	13.2961		19.4609	32.5812
1022	44	JULY	2016			23		Lichen	Tripartite	Peltigera	Peltigera aphthosa	BOREAL	QBC	EASTERN CANADA	III	I	I-1							GROUND	49.213	-73.6483	429.509				24	SURVEY_2017	NATURAL	IN SITU	24	1707		283	1.6	13.6851		13.6547	24.0284
1023	45	JULY	2016			23		Lichen	Bipartite	Peltigera		BOREAL	QBC	EASTERN CANADA	III	I	I-2							GROUND	49.213	-73.6483	429.509				24	SURVEY_2017	NATURAL	IN SITU	24	1767		325.6	12.6	12.143		36.6715	53.6637
1024	46	JULY	2016			23		Lichen	Bipartite	Peltigera		BOREAL	QBC	EASTERN CANADA	III	I	I-2							GROUND	49.213	-73.6483	429.509				24	SURVEY_2017	NATURAL	IN SITU	24	2087		296.8	13.9	12.2767		34.6759	51.4953
1025	47	JULY	2016			23		Lichen	Bipartite	Peltigera		BOREAL	QBC	EASTERN CANADA	III	I	I-3							GROUND	49.213	-73.6483	429.509				24	SURVEY_2017	NATURAL	IN SITU	24	1409		241.3	10.8	11.7045		43.2166	60.3514
1027	RD-2015-M92	SEPTEMBER	2015					Bryophytes	Pleurocarps	Pleurozium	Pleurozium schreberi	BOREAL	QBC	EASTERN CANADA	III	I	I-1			CLOSED				GROUND	49.213	-73.6483	429.509					MOSS_2017	NATURAL	IN SITU	19	105.4	3.34603	3.20115			6.707	80.0625	88.9275
1028	RD-2015-M122	SEPTEMBER	2015					Bryophytes	Pleurocarps	Pleurozium	Pleurozium schreberi	BOREAL	QBC	EASTERN CANADA	III	I	I-2			CLOSED				GROUND	49.213	-73.6483	429.509					MOSS_2017	NATURAL	IN SITU	19	162.1	5.14603	4.92321			7.1395	91.5469	95.5869
1029	RD-2015-M182	SEPTEMBER	2015					Bryophytes	Pleurocarps	Pleurozium	Pleurozium schreberi	BOREAL	QBC	EASTERN CANADA	III	I	I-2			OPEN				GROUND	49.213	-73.6483	429.509					MOSS_2017	NATURAL	IN SITU	19	606.4	19.2508	18.4172			3.5345	35.2969	52.1769
1030	RD-2015-M191	SEPTEMBER	2015					Bryophytes	Pleurocarps	Pleurozium	Pleurozium schreberi	BOREAL	QBC	EASTERN CANADA	III	I	I-2			OPEN				GROUND	49.213	-73.6483	429.509					MOSS_2017	NATURAL	IN SITU	19	1140.6	36.2095	34.6416			3.659	37.3125	54.3468
1031	RD-2015-M192	SEPTEMBER	2015					Bryophytes	Pleurocarps	Pleurozium	Pleurozium schreberi	BOREAL	QBC	EASTERN CANADA	III	I	I-2			OPEN				GROUND	49.213	-73.6483	429.509					MOSS_2017	NATURAL	IN SITU	19	831.6	26.4	25.2569			4.2885	47.1406	64.0756
1032	RD-2015-M202	SEPTEMBER	2015					Bryophytes	Pleurocarps	Pleurozium		BOREAL	QBC	EASTERN CANADA	III	I	I-2			OPEN				GROUND	49.213	-73.6483	429.509					MOSS_2017	NATURAL	IN SITU	19	458.3	14.5492	13.9192			3.722	38.3438	55.4326
1033	RD-2015-M282	SEPTEMBER	2015					Bryophytes	Pleurocarps	Pleurozium	Pleurozium schreberi	BOREAL	QBC	EASTERN CANADA	III	I	I-3			OPEN				GROUND	49.213	-73.6483	429.509					MOSS_2017	NATURAL	IN SITU	19	964.5	30.619	29.2932			3.698	36.5	53.4799
1035	2016-RD-1	MAY	2016		P bip. 1-1			Lichen	Bipartite	Peltigera		BOREAL	QBC	EASTERN CANADA	III	I						SPRUCE	EVERGREEN	GROUND	49.213	-73.6483	429.509					MOSS_2017	NATURAL	IN SITU	18	1288.2	14.3133	148.843			2.838	20.25	33.6798
1036	2016-RD-2	MAY	2016		May_Pti I-1-1			Bryophytes	Pleurocarps	Ptilium	Ptilium crista-castrensis	BOREAL	QBC	EASTERN CANADA	III	I						SPRUCE	EVERGREEN	GROUND	49.213	-73.6483	429.509					MOSS_2017	NATURAL	IN SITU	18	299.2	3.32444	34.5706			4.128	38.5312	55.6282
1037	2016-RD-3	MAY	2016		May_Lichen_2-1			Lichen	Bipartite	Peltigera		BOREAL	QBC	EASTERN CANADA	III	I						SPRUCE	EVERGREEN	GROUND	49.213	-73.6483	429.509					MOSS_2017	NATURAL	IN SITU	18	2460.4	27.3378	284.283			2.9	21.7188	35.6868
1038	2016-RD-4	MAY	2016		May_Lichen_2-2 trip			Lichen	Tripartite	Peltigera	Peltigera aphthosa	BOREAL	QBC	EASTERN CANADA	III	I						SPRUCE	EVERGREEN	GROUND	49.213	-73.6483	429.509					MOSS_2017	NATURAL	IN SITU	18	3368.4	37.4267	389.197			1.9115	5.98438	11.2929
1039	2016-RD-5	MAY	2016		May_Pl_I-2-2			Bryophytes	Pleurocarps	Pleurozium	Pleurozium schreberi	BOREAL	QBC	EASTERN CANADA	III	I						SPRUCE	EVERGREEN	GROUND	49.213	-73.6483	429.509					MOSS_2017	NATURAL	IN SITU	18	372	11.8095	11.2982			4.415	37.9688	55.0396
1040	2016-RD-6	MAY	2016		May_Pti_I-2-2			Bryophytes	Pleurocarps	Ptilium	Ptilium crista-castrensis	BOREAL	QBC	EASTERN CANADA	III	I						SPRUCE	EVERGREEN	GROUND	49.213	-73.6483	429.509					MOSS_2017	NATURAL	IN SITU	18	428	13.5873	12.999			5.179	52.9375	69.2276
1041	2016-RD-7	MAY	2016		May_Hyl_I-2-2			Bryophytes	Pleurocarps	Hylocomium	Hylocomium splendens	BOREAL	QBC	EASTERN CANADA	III	I						SPRUCE	EVERGREEN	GROUND	49.213	-73.6483	429.509					MOSS_2017	NATURAL	IN SITU	18	933.6	29.6381	28.3548
1042	2016-RD-8	MAY	2016		May_Pti_I-2-3			Bryophytes	Pleurocarps	Ptilium	Ptilium crista-castrensis	BOREAL	QBC	EASTERN CANADA	III	I						SPRUCE	EVERGREEN	GROUND	49.213	-73.6483	429.509					MOSS_2017	NATURAL	IN SITU	18	380	12.0635	11.5411			4.872	51.4688	67.9596
1043	2016-RD-9	MAY	2016		May_Pti_I-2-1			Bryophytes	Pleurocarps	Ptilium	Ptilium crista-castrensis	BOREAL	QBC	EASTERN CANADA	III	I						SPRUCE	EVERGREEN	GROUND	49.213	-73.6483	429.509					MOSS_2017	NATURAL	IN SITU	18	313.2	9.94286	9.51233			4.167	39.75	56.8873
1044	2016-RD-9bis	MAY	2016		May_Hyl_I-2-3			Bryophytes	Pleurocarps	Hylocomium	Hylocomium splendens	BOREAL	QBC	EASTERN CANADA	III	I						SPRUCE	EVERGREEN	GROUND	49.213	-73.6483	429.509					MOSS_2017	NATURAL	IN SITU	18	286.8	9.10476	8.71053			4.142	39.7188	56.8553
1045	2016-RD-10	MAY	2016		May_Pl_I-3-1			Bryophytes	Pleurocarps	Pleurozium	Pleurozium schreberi	BOREAL	QBC	EASTERN CANADA	III	I						SPRUCE	EVERGREEN	GROUND	49.213	-73.6483	429.509					MOSS_2017	NATURAL	IN SITU	18	334.4	10.6159	10.1562			2.425	11.25	20.2247
1046	2016-RD-11	MAY	2016		May_Pti_I-3-1			Bryophytes	Pleurocarps	Ptilium		BOREAL	QBC	EASTERN CANADA	III	I						SPRUCE	EVERGREEN	GROUND	49.213	-73.6483	429.509					MOSS_2017	NATURAL	IN SITU	18	322.4	10.2349	9.79175			2.797	17.7188	30.1035
1047	2016-RD-12	MAY	2016		May_Hyl_I-3-1			Bryophytes	Pleurocarps	Hylocomium	Hylocomium splendens	BOREAL	QBC	EASTERN CANADA	III	I						SPRUCE	EVERGREEN	GROUND	49.213	-73.6483	429.509					MOSS_2017	NATURAL	IN SITU	18	618.4	19.6317	18.7817			4.565	47.8125	64.6934
1048	2016-RD-13	MAY	2016		May_Pl_I-3-3			Bryophytes	Pleurocarps	Pleurozium	Pleurozium schreberi	BOREAL	QBC	EASTERN CANADA	III	I						SPRUCE	EVERGREEN	GROUND	49.213	-73.6483	429.509					MOSS_2017	NATURAL	IN SITU	18	958	30.4127	29.0958			3.6605	32.8281	49.4295
1049	2016-RD-14	MAY	2016		May_Hyl_I-3-3			Bryophytes	Pleurocarps	Hylocomium		BOREAL	QBC	EASTERN CANADA	III	I						SPRUCE	EVERGREEN	GROUND	49.213	-73.6483	429.509					MOSS_2017	NATURAL	IN SITU	18	568.4	18.0444	17.2631			3.059	24.3438	39.1556
1050	2016-RD-15	JUNE	2016		June_Lichen_1-1			Lichen	Tripartite	Peltigera	Peltigera aphthosa	BOREAL	QBC	EASTERN CANADA	III	I						SPRUCE	EVERGREEN	GROUND	49.213	-73.6483	429.509					MOSS_2017	NATURAL	IN SITU	13	1261.6	14.0178	145.77
1051	2016-RD-16	JUNE	2016		June_Lichen_2-1			Lichen	Bipartite	Peltigera		BOREAL	QBC	EASTERN CANADA	III	I						SPRUCE	EVERGREEN	GROUND	49.213	-73.6483	429.509					MOSS_2017	NATURAL	IN SITU	13	5972.4	66.36	690.072			4.262	42.7188	59.8642
1052	2016-RD-17	JUNE	2016		June_Lichen_2-2			Lichen	Bipartite	Peltigera		BOREAL	QBC	EASTERN CANADA	III	I						SPRUCE	EVERGREEN	GROUND	49.213	-73.6483	429.509					MOSS_2017	NATURAL	IN SITU	13	6213.6	69.04	717.941			3.9185	37.4531	54.4959
1053	2016-RD-18	JUNE	2016		June_Lichen_3-1			Lichen	Tripartite	Peltigera	Peltigera aphthosa	BOREAL	QBC	EASTERN CANADA	III	I						SPRUCE	EVERGREEN	GROUND	49.213	-73.6483	429.509					MOSS_2017	NATURAL	IN SITU	13	1961.2	21.7911	226.604			2.5505	15.1719	26.3465
1054	2016-RD-19	JUNE	2016		June_Pl_I-3-1			Bryophytes	Pleurocarps	Pleurozium	Pleurozium schreberi	BOREAL	QBC	EASTERN CANADA	III	I						SPRUCE	EVERGREEN	GROUND	49.213	-73.6483	429.509					MOSS_2017	NATURAL	IN SITU	13	497.2	15.7841	15.1007			8.54	108.438	104.048
1055	2016-RD-20	JUNE	2016		3eme deuxieme centimetre-1			Bryophytes	Pleurocarps	Pleurozium	Pleurozium schreberi	BOREAL	QBC	EASTERN CANADA	III	I						SPRUCE	EVERGREEN	GROUND	49.213	-73.6483	429.509					MOSS_2017	NATURAL	IN SITU	13	366	11.619	11.1159			9.156	118.062	108.283
1056	2016-RD-21	JUNE	2016		3eme deuxieme centimetre-2			Bryophytes	Pleurocarps	Pleurozium	Pleurozium schreberi	BOREAL	QBC	EASTERN CANADA	III	I						SPRUCE	EVERGREEN	GROUND	49.213	-73.6483	429.509					MOSS_2017	NATURAL	IN SITU	13	330.8	10.5016	10.0469			7.6265	89.7344	94.5895
1057	2016-RD-22	JUNE	2016		June_Dic_III-1-1			Bryophytes	Acrocarps	Dicranum	Dicranum polysetum	BOREAL	QBC	EASTERN CANADA	III	III							CLEAR CUT	DEADWOOD	49.213	-73.6483	429.509					MOSS_2017	NATURAL	IN SITU	13	565.6	17.9556	17.1781			6.472	76.125	86.4443
1058	2016-RD-23	JUNE	2016		June_Pl_III_2-2			Bryophytes	Pleurocarps	Pleurozium	Pleurozium schreberi	BOREAL	QBC	EASTERN CANADA	III	III							CLEAR CUT	DEADWOOD	49.213	-73.6483	429.509					MOSS_2017	NATURAL	IN SITU	13	404.8	12.8508	12.2944			4.297	36	52.9412
1059	2016-RD-24	JUNE	2016		June_Pl_II_1-1			Bryophytes	Pleurocarps	Pleurozium	Pleurozium schreberi	BOREAL	QBC	EASTERN CANADA	III	II						PINE	EVERGREEN	GROUND	49.213	-73.6483	429.509					MOSS_2017	NATURAL	IN SITU	13	672.8	21.3587	20.4339			5.7385	58.2344	73.6052
1060	2016-RD-25	JUNE	2016		June_Pl_II_1-2			Bryophytes	Pleurocarps	Pleurozium	Pleurozium schreberi	BOREAL	QBC	EASTERN CANADA	III	II						PINE	EVERGREEN	GROUND	49.213	-73.6483	429.509					MOSS_2017	NATURAL	IN SITU	13	359.6	11.4159	10.9216			6.124	65.9062	79.45
1061	2016-RD-26	JUNE	2016		June_Pl_II_3-2			Bryophytes	Pleurocarps	Pleurozium	Pleurozium schreberi	BOREAL	QBC	EASTERN CANADA	III	II						PINE	EVERGREEN	GROUND	49.213	-73.6483	429.509					MOSS_2017	NATURAL	IN SITU	13	653.2	20.7365	19.8386			4.315	42.4219	59.5721
1062	2016-RD-27	JUNE	2016		June_Pl_II_3-3			Bryophytes	Pleurocarps	Pleurozium	Pleurozium schreberi	BOREAL	QBC	EASTERN CANADA	III	II						PINE	EVERGREEN	GROUND	49.213	-73.6483	429.509					MOSS_2017	NATURAL	IN SITU	13	466.8	14.819	14.1774			4.693	48.3281	65.1638
1063	2016-RD-28	JUNE	2016		June_Pti_II_3-3			Bryophytes	Pleurocarps	Ptilium	Ptilium crista-castrensis	BOREAL	QBC	EASTERN CANADA	III	II						PINE	EVERGREEN	GROUND	49.213	-73.6483	429.509					MOSS_2017	NATURAL	IN SITU	13	523.2	16.6095	15.8903			5.394	59.2812	74.4359
1064	2016-RD-30	JUNE	2016		June_MVI_2-2			Bryophytes	Pleurocarps	Pleurozium + Ptilium		BOREAL	QBC	EASTERN CANADA	III	I							EVERGREEN	GROUND	49.213	-73.6483	429.509					MOSS_2017	NATURAL	IN SITU	13	384.8	1.42519	14.8204			0.94	-16.0938	-38.3613
1065	2016-RD-31	JUNE	2016		June_MVI_3-2			Bryophytes	Pleurocarps	Pleurozium + Ptilium		BOREAL	QBC	EASTERN CANADA	III	I							EVERGREEN	GROUND	49.213	-73.6483	429.509					MOSS_2017	NATURAL	IN SITU	13	518	1.91852	19.9505			1.658	0.90625	1.79622
1066	2016-RD-32	JULY	2016		July_Pl_I_3-3			Bryophytes	Pleurocarps	Pleurozium	Pleurozium schreberi	BOREAL	QBC	EASTERN CANADA	III	I							EVERGREEN	GROUND	49.213	-73.6483	429.509					MOSS_2017	NATURAL	IN SITU	15	456.4	14.4889	13.8615			7.582	93.4688	96.6241
1067	2016-RD-33	JULY	2016		July_Pti_I_1-3			Bryophytes	Pleurocarps	Ptilium	Ptilium crista-castrensis	BOREAL	QBC	EASTERN CANADA	III	I							EVERGREEN	GROUND	49.213	-73.6483	429.509					MOSS_2017	NATURAL	IN SITU	15	862.8	27.3905	26.2045			2.507	14.1719	24.8255
1068	2016-RD-34	JULY	2016		July_Pti_I_2-1			Bryophytes	Pleurocarps	Ptilium	Ptilium crista-castrensis	BOREAL	QBC	EASTERN CANADA	III	I							EVERGREEN	GROUND	49.213	-73.6483	429.509					MOSS_2017	NATURAL	IN SITU	15	397.2	12.6095	12.0635			6.651	78.9219	88.2194
1069	2016-RD-35	JULY	2016		July_Pti_I_3-3			Bryophytes	Pleurocarps	Ptilium	Ptilium crista-castrensis	BOREAL	QBC	EASTERN CANADA	III	I							EVERGREEN	GROUND	49.213	-73.6483	429.509					MOSS_2017	NATURAL	IN SITU	15	556.8	17.6762	16.9108			6.11	70.4688	82.6764
1070	2016-RD-36	JULY	2016		July_Dic_I_3-3			Bryophytes	Acrocarps	Dicranum	Dicranum polysetum	BOREAL	QBC	EASTERN CANADA	III	I							EVERGREEN	GROUND	49.213	-73.6483	429.509					MOSS_2017	NATURAL	IN SITU	15	577.6	18.3365	17.5425			5.991	68.6094	81.3826
1071	2016-RD-37	JULY	2016		July_Hyl_I_2-3			Bryophytes	Pleurocarps	Hylocomium	Hylocomium splendens	BOREAL	QBC	EASTERN CANADA	III	I							EVERGREEN	GROUND	49.213	-73.6483	429.509					MOSS_2017	NATURAL	IN SITU	15	414.8	13.1683	12.5981			5.705	64.1406	78.1533
1072	2016-RD-38	JULY	2016		July_Pl_II_2-2			Bryophytes	Pleurocarps	Pleurozium	Pleurozium schreberi	BOREAL	QBC	EASTERN CANADA	III	II						PINE	EVERGREEN	GROUND	49.213	-73.6483	429.509					MOSS_2017	NATURAL	IN SITU	15	419.6	13.3206	12.7439			5.58	62.1875	76.6859
1073	2016-RD-39	JULY	2016		July_Pl_II_3-1			Bryophytes	Pleurocarps	Pleurozium	Pleurozium schreberi	BOREAL	QBC	EASTERN CANADA	III	II						PINE	EVERGREEN	GROUND	49.213	-73.6483	429.509					MOSS_2017	NATURAL	IN SITU	15	472.4	14.9968	14.3475			6.753	80.5156	89.2063
1074	2016-RD-40	JULY	2016		July_Pl_II_3-2			Bryophytes	Pleurocarps	Pleurozium	Pleurozium schreberi	BOREAL	QBC	EASTERN CANADA	III	II						PINE	EVERGREEN	GROUND	49.213	-73.6483	429.509					MOSS_2017	NATURAL	IN SITU	15	475.2	15.0857	14.4325			6.147	71.0469	83.073
1075	2016-RD-41	JULY	2016		July_Pti_II_1-2			Bryophytes	Pleurocarps	Ptilium	Ptilium crista-castrensis	BOREAL	QBC	EASTERN CANADA	III	II						PINE	EVERGREEN	GROUND	49.213	-73.6483	429.509					MOSS_2017	NATURAL	IN SITU	15	552.4	17.5365	16.7772			5.571	62.0469	76.5789
1076	2016-RD-42	JULY	2016		July_Lichen I_1-1			Lichen	Tripartite	Peltigera	Peltigera aphthosa	BOREAL	QBC	EASTERN CANADA	III	I							EVERGREEN	GROUND	49.213	-73.6483	429.509					MOSS_2017	NATURAL	IN SITU	15	3507.6	38.9733	405.28			2.655	16.4844	28.3032
1077	2016-RD-43	JULY	2016		July_MV_3-2			Bryophytes	Pleurocarps	Pleurozium + Ptilium		BOREAL	QBC	EASTERN CANADA	III	I							EVERGREEN	GROUND	49.213	-73.6483	429.509					MOSS_2017	NATURAL	IN SITU	15	609.6	2.25778	23.4784			1.499	-4.875	-10.2497
1078	2016-RD-44	JULY	2016		July_MV_3-1			Bryophytes	Pleurocarps	Pleurozium + Ptilium		BOREAL	QBC	EASTERN CANADA	III	I							EVERGREEN	GROUND	49.213	-73.6483	429.509					MOSS_2017	NATURAL	IN SITU	15	524	1.94074	20.1816			6.781	74.125	85.14
1079	2016-RD-45	AUGUST	2016		Aug_Pti_I_3-3			Bryophytes	Pleurocarps	Ptilium	Ptilium crista-castrensis	BOREAL	QBC	EASTERN CANADA	III	I							EVERGREEN	GROUND	49.213	-73.6483	429.509					MOSS_2017	NATURAL	IN SITU	26	765.2	24.2921	23.2402			3.0345	17.4844	29.7646
1080	2016-RD-46	AUGUST	2016		Aug_Hyl_I_3-2			Bryophytes	Pleurocarps	Hylocomium	Hylocomium splendens	BOREAL	QBC	EASTERN CANADA	III	I							EVERGREEN	GROUND	49.213	-73.6483	429.509					MOSS_2017	NATURAL	IN SITU	26	541.6	17.1937	16.4492			3.2495	21.3906	35.2426
1081	2016-RD-47	AUGUST	2016		Aug_Dic_I_3-3			Bryophytes	Acrocarps	Dicranum	Dicranum polysetum	BOREAL	QBC	EASTERN CANADA	III	I							EVERGREEN	GROUND	49.213	-73.6483	429.509					MOSS_2017	NATURAL	IN SITU	26	388.4	12.3302	11.7963			3.0095	19.0469	31.9989
1082	2016-RD-48	AUGUST	2016		Aug_Pl-II_2-1			Bryophytes	Pleurocarps	Pleurozium	Pleurozium schreberi	BOREAL	QBC	EASTERN CANADA	III	II						PINE	EVERGREEN	GROUND	49.213	-73.6483	429.509					MOSS_2017	NATURAL	IN SITU	26	447.2	14.1968	13.5821			4.0245	28.8906	44.8297
1083	2016-RD-49	AUGUST	2016		Aug_Pl-II_3-1			Bryophytes	Pleurocarps	Pleurozium	Pleurozium schreberi	BOREAL	QBC	EASTERN CANADA	III	II						PINE	EVERGREEN	GROUND	49.213	-73.6483	429.509					MOSS_2017	NATURAL	IN SITU	26	609.2	19.3397	18.5023			2.854	15.75	27.2138
1084	2017_M60	JUNE	2017		VI-CI-Jaune-Pleu			Bryophytes	Pleurocarps	Pleurozium	Pleurozium schreberi	TEMPERATE	QBC	EASTERN CANADA	VI							MAPLE	DECIDIOUS		46.1573	-70.3685	442.522					MOSS_2017	NATURAL	T_20	20	148	17.619	16.8561			1.77125	-1.05469	-2.13186		0.0653409
1085	2017_M58	JUNE	2017		VI-3-Hyl			Bryophytes	Pleurocarps	Hylocomium	Hylocomium splendens	TEMPERATE	QBC	EASTERN CANADA	VI							MAPLE	DECIDIOUS		46.1573	-70.3685	442.522					MOSS_2017	NATURAL	T_20	20	64	7.61905	7.28914			2.7475	16.7969	28.7625		0.1114
1086	2017_M32	JUNE	2017		IV-2 Pleur			Bryophytes	Pleurocarps	Pleurozium	Pleurozium schreberi	BOREAL	QBC	EASTERN CANADA	IV								EVERGREEN		50.0519	-73.969	430.599					MOSS_2017	NATURAL	T_20	20	24.8	2.95238	2.82454			3.382	27.8438	43.559		0.0350404
1087	2017_M33	JUNE	2017		IV-2 Pti			Bryophytes	Pleurocarps	Ptilium	Ptilium crista-castrensis	BOREAL	QBC	EASTERN CANADA	IV								EVERGREEN		50.0519	-73.969	430.599					MOSS_2017	NATURAL	T_20	20	34	4.04762	3.87236			3.091	23.2969	37.7899		0.0425
1088	2017_M41	JUNE	2017		V-1 Pti			Bryophytes	Pleurocarps	Ptilium	Ptilium crista-castrensis	BOREAL	QBC	EASTERN CANADA	V								EVERGREEN		51.1339	-72.853	471.255					MOSS_2017	NATURAL	T_20	20	96	11.4286	10.9337			2.08075	7.99219	14.8014		0.0636
1089	2017_M42	JUNE	2017		V-1 Hyl			Bryophytes	Pleurocarps	Hylocomium	Hylocomium splendens	BOREAL	QBC	EASTERN CANADA	V								EVERGREEN		51.1339	-72.853	471.255					MOSS_2017	NATURAL	T_20	20	92	10.9524	10.4781			2.25225	13.0391	23.07		0.082
1100	2017-46-QC	JULY	2017		714		0.4394	Lichen		Peltigera		BOREAL	QBC	EASTERN CANADA					5													TEMP_2017	NATURAL	T_10	10	2864.88		262.051	0.524834		2.7635	20.0515	33.4048
1090	2017_M44	JUNE	2017		V-2 Pleur			Bryophytes	Pleurocarps	Pleurozium	Pleurozium schreberi	BOREAL	QBC	EASTERN CANADA	V								EVERGREEN		51.1339	-72.853	471.255					MOSS_2017	NATURAL	T_20	20	44	5.2381	5.01129			1.9455	1.57812	3.10721		0.0677
1091	2017_M45	JUNE	2017		V-2 Dic			Bryophytes	Acrocarps	Dicranum	Dicranum polysetum	BOREAL	QBC	EASTERN CANADA	V								EVERGREEN		51.1339	-72.853	471.255					MOSS_2017	NATURAL	T_20	20	72	8.57143	8.20029			2.0785	11.8281	21.1541
1092	2017_M46	JUNE	2017		V-2 Hyl			Bryophytes	Pleurocarps	Hylocomium	Hylocomium splendens	BOREAL	QBC	EASTERN CANADA	V								EVERGREEN		51.1339	-72.853	471.255					MOSS_2017	NATURAL	T_20	20	72	8.57143	8.20029			1.538	2.75	5.3528		0.0723
1093	2017_M47	JUNE	2017		V-2 Dic			Bryophytes	Acrocarps	Dicranum	Dicranum polysetum	BOREAL	QBC	EASTERN CANADA	V								EVERGREEN		51.1339	-72.853	471.255					MOSS_2017	NATURAL	T_20	20	24	2.85714	2.73343			3.158	24.3438	39.1556
1094	2017_M40	JUNE	2017		V-1 Pleur			Bryophytes	Pleurocarps	Pleurozium	Pleurozium schreberi	BOREAL	QBC	EASTERN CANADA	V								EVERGREEN		51.1339	-72.853	471.255					MOSS_2017	NATURAL	T_20	20	28	3.33333	3.189			2.591	15.4844	26.8164		0.04
1096	2017 - 42 - QC	JUNE	2017		707b		0.2774	Lichen	Bipartite	Peltigera	Peltigera malacea	BOREAL	QBC	EASTERN CANADA	III	III-2		4	1						49.2126	-73.6487	419.26					TEMP_2017	NATURAL	T_10	10	96.3668		14.2178			2.637	18.1912	30.7826
1097	2017 -43-QC	JUNE	2017		705a		0.2086	Lichen	Tripartite	Peltigera	Peltigera aphthosa	BOREAL	QBC	EASTERN CANADA	II	II-3		3	2						48.3467	-72.3685	379.477					TEMP_2017	NATURAL	T_10	10	680.842		131.567	0.511722		1.511	1.63235	3.21227
1098	2017-44-QC	JUNE	2017		677		0.2686	Lichen	Tripartite	Peltigera	Peltigera aphthosa	BOREAL	QBC	EASTERN CANADA	IV	IV-2		5	3						50.0523	-73.9687	428.605					TEMP_2017	NATURAL	T_10	10	1141.05		171.013	1.24929		1.2765	-1.81618	-3.69954
1099	2017-45-QC	JUNE	2017		676		0.218	Lichen	Bipartite	Peltigera	Peltigera canina	BOREAL	QBC	EASTERN CANADA	V	V-1		6	4						51.1341	-72.8528	467.264					TEMP_2017	NATURAL	T_10	10	837.716		154.721			1.711	4.57353	8.74701
1101	2017-47-QC	JUNE	2017		703a		0.3044	Lichen	Tripartite	Peltigera	Peltigera aphthosa	BOREAL	QBC	EASTERN CANADA	II	II-1		3	6						48.3389	-72.3707	402.812					TEMP_2017	NATURAL	T_10	10	693.634		91.721			1.64	3.52941	6.81818
1102	2017-RD48-QC	JUNE	2017		711		0.1503	Lichen	Tripartite	Peltigera	Peltigera aphthosa	BOREAL	QBC	EASTERN CANADA	IV	IV-3		5	7						50.0673	-73.9705	424.659					TEMP_2017	NATURAL	T_10	10	411.341		110.305			1.821	6.19118	11.6604
1103	2017-RD49-QC	JUNE	2017		702		0.363	Lichen	Bipartite	Peltigera	Peltigera canina	BOREAL	QBC	EASTERN CANADA	I	I-1		2	8						49.213	-73.6483	429.509					TEMP_2017	NATURAL	T_10	10	580.216		64.3228	0.492459		2.781	20.3088	33.7612
1104	2017-RD-50-QC	JUNE	2017		678		0.2664	Lichen	Bipartite	Peltigera	Peltigera occidentalis	BOREAL	QBC	EASTERN CANADA	V	V-2		6	9						51.1339	-72.853	471.255					TEMP_2017	NATURAL	T_10	10	744.385		112.335			2.83433	21.0931	34.8379
1105	2017-RD-51-QC	JUNE	2017		707a		0.2512	Lichen	Tripartite	Peltigera	Peltigera aphthosa	BOREAL	QBC	EASTERN CANADA	III	III-2		4	10						49.2126	-73.6487	419.26					TEMP_2017	NATURAL	T_10	10	547.312		87.6329	0.385178		2.02467	9.18627	16.8268

## Sheet: METADATA
	COLUMN		DESCRIPTION
	ID_FILES		Numbered list of sample
	# incubation vials		Internal sample codes
	MONTH		Month of sample collection
	YEAR		year of sample collection
	BAGS		Bag unique identification coding
	Sample ID		Additional sample ID and information
	Vial volume		Volume of the incubatino vessels
	Mass prepared (g)		Mass of sample incubated in gram
	CRYPTO_TYPE		Type of cryptogamic (bryophytes, lichen)
	FUNCTIONAL_GROUP		Functional group assign to the sample (Bipartite, Tripartite, Acrocarps, Pleurocarps, Liverwort)
	GENUS		Identified genus of the sample
	SPECIES		Identified species of the sample
	CLIMATE ZONE		Climate zone of the site location (Temperate, Boreal, Alpine sample were include in Boreal)
	Geography		Coding of the geographical location (NJ:New Jersey, NH: New Hampshire, NC: North Carolina, QBC: Quebec,
	GEO		Large geographical area where sites are located
	Site level1		Site name
	Site level 2		Plot name
	Site level 3		Sub-plot name (facultative)
	Site level 4		Sub-plot additional information (facultative)
	Exp code		Additional sample ID and information
	Canopy		Information on the canopy status (open or close) when available
	Density Class		Information on the canopy density class (when available)
	TREE_STAND		Details on the plot stand when available
	Habitat		Additional information on the stand type
	SUBSTRATE		substrate type on which the sample was collected (deadwood, tree, ground, rock, sand, waterlogged)
	Latitude		Latitude in decimal
	Long		Longitude in decimal
	Altitude		Altitude in meter
	Distance from road/clearing		Information on the estimated distance to the closest road in meter
	Comment		Additional information on the site
	Water content (%)		Water content at the end of the incubation as (weight of humid sample - weight of dry sample) / weight of dry sample X 100
	Incubation Time GC		Exact time of ARA incubation in hours
	EXP_#		Experiments Identification code
	Treatment		Detail on any treatment of the sample
	INCUBATION		Detail on incubation condition.
	TEMP		Temperature of incubation. Uncontrolled room temperature was set at 22˚C
	BNF (ppmEt)		Concentration of Ethylene in the sample vial at the end of incubation in ppmv
	BNF Rate (ppm.hr-1.g-1)		Rate of Ethylene production during incubation in ppm.hr-1.g-1
	BNF Rate (nmol.hr-1.g-1)		Rate of Ethylene production during incubation in nmol.hr-1.g-1
	13-eps		13epsilon for the acetylen reduction, in permil
	d13C		delta 13C of the sample ethylene in permil
	ISARA		Fraction of V-Nase toward acetylene reduction, in percent
	ISARA2023		Fraction of V-Nase toward nitrogen fixation, in percent
	V		Vanadium content of the sample in ppm
	Mo		Molybdenum content of the sample in ppm
	References		Bilbiographic reference of already published ISARA values
